# Supplementary material for: Are extinction opinions extinct?
Source: PeerJ. 2017 Aug 11;5:e3663. doi: 10.7717/peerj.3663 (PMC5555291; doi:10.7717/peerj.3663)
Supplement: Supplemental Information 1 — Each column represents a sighting. [file peerj-05-3663-s001.csv]

0.61847	0.68008	0.52428	0.60547	0.70032	0.66264	0.64081	0.58296	0.75527	0.60382	0.72919	0.71621	0.68828	0.65011	0.63415	0.76284	0.68234	0.58279	0.73254
0.59007	0.69783	0.49253	0.63018	0.71332	0.68471	0.65123	0.58462	0.72419	0.66606	0.70521	0.7244	0.76484	0.68572	0.68858	0.6958	0.67223	0.65521	0.69119
0.61402	0.66337	0.50321	0.67626	0.73724	0.68214	0.62792	0.57182	0.73403	0.59886	0.68264	0.74712	0.68173	0.70967	0.62532	0.69758	0.68544	0.60123	0.61765
0.56704	0.65615	0.55831	0.62331	0.70644	0.68071	0.64314	0.59741	0.68071	0.63517	0.73894	0.72333	0.7117	0.67353	0.63686	0.71123	0.66822	0.61775	0.64388
0.55405	0.65664	0.51426	0.51908	0.77918	0.66667	0.62811	0.61711	0.73676	0.59231	0.64864	0.72432	0.73692	0.67988	0.61826	0.73357	0.64453	0.63315	0.6343
0.61559	0.6529	0.59163	0.54533	0.73091	0.64399	0.62903	0.59984	0.72002	0.59376	0.75428	0.74025	0.71035	0.68917	0.62562	0.70876	0.67031	0.60977	0.6438
0.64574	0.69236	0.57235	0.56768	0.69344	0.6342	0.66267	0.59426	0.70341	0.6681	0.6857	0.72246	0.74068	0.65939	0.64055	0.70907	0.67461	0.61105	0.70355
0.60894	0.66412	0.59587	0.63553	0.70095	0.70073	0.635	0.56092	0.73525	0.57621	0.72196	0.72152	0.76076	0.66726	0.66668	0.72997	0.65097	0.59949	0.65969
0.59967	0.64612	0.53854	0.53808	0.69792	0.66401	0.63071	0.61917	0.7566	0.66674	0.72193	0.72099	0.70604	0.69524	0.68471	0.75196	0.64103	0.63845	0.70121
0.56441	0.7089	0.56641	0.66749	0.75743	0.62716	0.67147	0.58588	0.73123	0.57533	0.73861	0.73312	0.68011	0.67881	0.64179	0.70544	0.64584	0.62657	0.6637
0.66315	0.64407	0.56103	0.52128	0.73209	0.6898	0.63799	0.61164	0.7251	0.60125	0.69635	0.74959	0.72563	0.69583	0.62535	0.69054	0.66977	0.63955	0.64513
0.62551	0.67066	0.55022	0.65441	0.73798	0.66454	0.65626	0.6044	0.7393	0.61703	0.71495	0.73789	0.70234	0.64818	0.66108	0.72472	0.64082	0.67967	0.66174
0.58867	0.63452	0.52749	0.59455	0.74638	0.64805	0.67218	0.56671	0.71643	0.62513	0.70208	0.71934	0.71591	0.65851	0.65858	0.75528	0.62678	0.66381	0.62493
0.60515	0.6641	0.55899	0.60107	0.68498	0.63277	0.63247	0.58517	0.71871	0.64126	0.73849	0.72443	0.71372	0.71261	0.63633	0.74054	0.67817	0.64722	0.69442
0.65886	0.68155	0.58025	0.61133	0.74072	0.64287	0.65123	0.57833	0.72847	0.531	0.64683	0.73126	0.69852	0.66115	0.65138	0.7304	0.71312	0.59633	0.60921
0.61967	0.68011	0.5704	0.59443	0.75087	0.65657	0.65975	0.58355	0.74127	0.53931	0.70932	0.71209	0.72013	0.66463	0.65287	0.70255	0.66875	0.55043	0.65206
0.63384	0.69971	0.53874	0.61749	0.74793	0.65301	0.63821	0.61289	0.70787	0.6216	0.74782	0.72245	0.67092	0.67701	0.63784	0.7095	0.64596	0.66831	0.61696
0.60009	0.69684	0.56743	0.60114	0.74504	0.66563	0.61435	0.59351	0.68196	0.64033	0.68016	0.73145	0.70545	0.674	0.62504	0.69514	0.67446	0.63755	0.65691
0.59533	0.65707	0.56074	0.55447	0.77542	0.63806	0.64044	0.60251	0.70617	0.59316	0.71303	0.72403	0.76349	0.68658	0.6702	0.66367	0.69181	0.60745	0.668
0.6607	0.67991	0.56519	0.62709	0.71587	0.66852	0.67399	0.59824	0.69745	0.58839	0.66773	0.73674	0.70551	0.70185	0.6555	0.73353	0.64086	0.59759	0.6165
0.57265	0.64227	0.53824	0.63236	0.72644	0.66134	0.63737	0.59301	0.72893	0.61428	0.71155	0.73904	0.71591	0.65841	0.65869	0.71641	0.622	0.66197	0.57326
0.65531	0.67846	0.59812	0.57082	0.74859	0.67222	0.64186	0.59287	0.70607	0.56227	0.69478	0.72863	0.73311	0.67555	0.60575	0.68377	0.72316	0.63315	0.64265
0.65207	0.65754	0.58031	0.57314	0.74081	0.67718	0.63804	0.57474	0.76471	0.64235	0.65857	0.74787	0.723	0.67687	0.58315	0.68518	0.65118	0.55768	0.64454
0.61665	0.64781	0.58756	0.61067	0.76414	0.64719	0.67871	0.57265	0.70545	0.59817	0.71073	0.71125	0.68381	0.65811	0.60728	0.76306	0.64482	0.605	0.59572
0.6528	0.67933	0.54973	0.57402	0.73174	0.6675	0.67941	0.59885	0.73787	0.61773	0.6855	0.76287	0.71989	0.68375	0.66377	0.70387	0.65562	0.63035	0.61382
0.64698	0.65366	0.5316	0.59279	0.70959	0.68013	0.63958	0.59569	0.71142	0.61711	0.71165	0.70915	0.72204	0.66226	0.66332	0.69437	0.67821	0.68376	0.65414
0.6259	0.69214	0.57177	0.59172	0.69759	0.66242	0.65051	0.557	0.75042	0.67972	0.68302	0.71579	0.72135	0.67458	0.66017	0.69139	0.64186	0.64412	0.66568
0.6518	0.70894	0.53652	0.6776	0.73042	0.66611	0.62679	0.57782	0.69963	0.61762	0.69757	0.72064	0.7146	0.68906	0.63072	0.73383	0.66991	0.66944	0.65884
0.65639	0.65045	0.50344	0.6424	0.70896	0.67277	0.64339	0.57039	0.73816	0.61055	0.6531	0.71827	0.71729	0.66974	0.61255	0.7321	0.62026	0.58581	0.66443
0.67798	0.65866	0.58543	0.63466	0.75709	0.67602	0.66071	0.57674	0.7356	0.62341	0.66308	0.74885	0.72463	0.69429	0.63426	0.71244	0.68416	0.61811	0.63072
0.61807	0.63833	0.54389	0.57845	0.76726	0.66977	0.63299	0.57489	0.74924	0.6145	0.73009	0.72156	0.65714	0.70781	0.70393	0.71693	0.65492	0.62027	0.6718
0.57639	0.65291	0.5109	0.60735	0.729	0.69617	0.66341	0.54843	0.72103	0.67669	0.65864	0.71496	0.73026	0.69802	0.61724	0.71157	0.66066	0.6117	0.62348
0.61395	0.66604	0.57937	0.62818	0.71049	0.6466	0.653	0.59064	0.73102	0.5457	0.70059	0.73628	0.69812	0.68761	0.67532	0.76986	0.67847	0.63932	0.6105
0.6407	0.64916	0.55326	0.60196	0.69878	0.63397	0.65433	0.59125	0.72561	0.51549	0.66694	0.72682	0.68032	0.69354	0.60916	0.73668	0.72047	0.58332	0.63979
0.6351	0.64508	0.59477	0.60505	0.69457	0.65478	0.68232	0.59929	0.7414	0.61874	0.67019	0.75343	0.71156	0.65998	0.63528	0.69274	0.72678	0.65744	0.64336
0.57455	0.67445	0.52348	0.62452	0.77834	0.65885	0.64466	0.5596	0.73699	0.60622	0.68623	0.71921	0.66977	0.68082	0.64528	0.70206	0.66298	0.64203	0.66208
0.60158	0.68578	0.58598	0.62091	0.72961	0.66626	0.60731	0.57834	0.71757	0.61709	0.66138	0.72516	0.7372	0.66724	0.68751	0.75421	0.64414	0.65114	0.65702
0.63196	0.66933	0.58744	0.59284	0.74812	0.63559	0.61967	0.58913	0.75227	0.5868	0.66131	0.72577	0.7466	0.67899	0.6445	0.6999	0.67387	0.59688	0.64977
0.67333	0.67487	0.55803	0.59903	0.75953	0.67097	0.66316	0.54058	0.68264	0.61537	0.70773	0.71791	0.77447	0.68478	0.6794	0.7502	0.67827	0.62116	0.69387
0.61414	0.62588	0.58396	0.65979	0.76343	0.64946	0.63118	0.56636	0.70912	0.61643	0.67928	0.70956	0.69336	0.68717	0.60516	0.70691	0.61655	0.63866	0.61971
0.7009	0.67507	0.55124	0.56878	0.73716	0.68555	0.61969	0.5791	0.73788	0.63286	0.67781	0.72266	0.71521	0.67648	0.64315	0.72753	0.62252	0.6333	0.66893
0.56264	0.65824	0.58629	0.60276	0.71545	0.68206	0.63392	0.59979	0.72286	0.59205	0.67412	0.74062	0.71545	0.68256	0.70053	0.67285	0.69481	0.58234	0.62347
0.56405	0.65432	0.50687	0.62892	0.74965	0.66879	0.64131	0.56738	0.75541	0.59097	0.72261	0.7286	0.74259	0.69029	0.65122	0.69749	0.65143	0.5902	0.69709
0.57533	0.71279	0.58457	0.61896	0.69671	0.68017	0.64936	0.63998	0.73887	0.57291	0.71158	0.73154	0.70788	0.67463	0.65134	0.7061	0.59576	0.68128	0.6457
0.59356	0.67846	0.55267	0.61443	0.68849	0.63512	0.64073	0.60842	0.72532	0.58928	0.68416	0.73679	0.72063	0.68915	0.60864	0.70389	0.68381	0.63454	0.66371
0.62966	0.64193	0.52746	0.59322	0.72811	0.69145	0.63732	0.62692	0.72216	0.63367	0.65499	0.7292	0.73054	0.67649	0.65907	0.71365	0.63659	0.582	0.6863
0.63369	0.66764	0.56965	0.59397	0.7374	0.69311	0.6567	0.58802	0.72777	0.59106	0.70089	0.73345	0.71197	0.67764	0.62128	0.69999	0.63984	0.64653	0.68392
0.66315	0.67682	0.56495	0.65322	0.78884	0.65929	0.61716	0.58926	0.72879	0.61317	0.66882	0.73547	0.71117	0.69977	0.67202	0.72905	0.66689	0.61067	0.63716
0.6234	0.68384	0.55251	0.58713	0.74026	0.68011	0.63551	0.59277	0.731	0.54362	0.68865	0.72708	0.73464	0.68526	0.61928	0.70912	0.66513	0.68582	0.70091
0.68296	0.66753	0.55142	0.56189	0.73116	0.63536	0.68173	0.58161	0.70689	0.59586	0.68006	0.71023	0.6812	0.6774	0.65528	0.74986	0.62635	0.61333	0.6531
0.62711	0.66504	0.50553	0.57563	0.6998	0.66303	0.65526	0.58708	0.74714	0.58278	0.68419	0.73307	0.70798	0.67149	0.66914	0.68245	0.62908	0.63987	0.64621
0.58388	0.64216	0.59108	0.56999	0.72502	0.6614	0.65035	0.59031	0.74103	0.62666	0.73868	0.7267	0.74399	0.67643	0.58339	0.76859	0.59666	0.66015	0.64198
0.57543	0.70884	0.53608	0.61564	0.72876	0.64984	0.65259	0.56716	0.7718	0.58168	0.74466	0.72607	0.70657	0.71542	0.65779	0.73527	0.62871	0.56468	0.69918
0.58415	0.64376	0.55634	0.56563	0.71156	0.66118	0.62896	0.54582	0.71226	0.61526	0.72098	0.7314	0.73871	0.68525	0.67381	0.71871	0.67861	0.63717	0.65101
0.60773	0.64954	0.56364	0.6401	0.71898	0.63224	0.66333	0.57912	0.72623	0.60438	0.70429	0.73741	0.72724	0.66315	0.64281	0.7778	0.70766	0.61226	0.60307
0.59272	0.65381	0.50613	0.59314	0.75643	0.66653	0.64194	0.56861	0.71495	0.58872	0.70094	0.75166	0.68967	0.68847	0.61401	0.73403	0.63981	0.52266	0.70005
0.61173	0.624	0.60204	0.6147	0.68846	0.65969	0.6474	0.60242	0.72058	0.56821	0.72201	0.73825	0.7358	0.65141	0.6126	0.68591	0.68551	0.64824	0.62287
0.61476	0.68347	0.54186	0.67358	0.75676	0.67712	0.66218	0.63026	0.71929	0.61402	0.68435	0.73028	0.72492	0.6734	0.67531	0.73534	0.68846	0.6086	0.67959
0.6725	0.69882	0.5501	0.63573	0.7208	0.66306	0.62416	0.57035	0.73481	0.61419	0.72752	0.7251	0.69788	0.66388	0.66959	0.71705	0.63765	0.59202	0.65491
0.63411	0.69355	0.55212	0.64822	0.72563	0.64965	0.64761	0.55085	0.74793	0.62295	0.69509	0.76107	0.72919	0.69743	0.62456	0.73021	0.68965	0.65957	0.65832
0.58373	0.65927	0.57244	0.5477	0.71206	0.65742	0.62735	0.56908	0.71494	0.56692	0.70921	0.74413	0.73621	0.659	0.64812	0.78274	0.68702	0.65278	0.65609
0.69539	0.66012	0.51933	0.62769	0.70071	0.65604	0.65312	0.58624	0.7344	0.62434	0.77582	0.71784	0.70613	0.677	0.68474	0.73032	0.72462	0.62366	0.63166
0.61852	0.63238	0.58161	0.63675	0.75258	0.64985	0.63892	0.56106	0.72829	0.60244	0.70081	0.73185	0.76611	0.69374	0.59803	0.75558	0.66197	0.60649	0.70495
0.59184	0.69251	0.60474	0.5641	0.71117	0.64069	0.66809	0.57551	0.71313	0.60621	0.65616	0.72697	0.68398	0.68054	0.61271	0.72323	0.68598	0.5821	0.70334
0.66172	0.62499	0.52516	0.56468	0.74834	0.67796	0.6536	0.59071	0.73475	0.60254	0.66156	0.71404	0.7163	0.64605	0.62891	0.784	0.68301	0.52914	0.66847
0.52454	0.68519	0.53778	0.6137	0.72138	0.65435	0.60566	0.58184	0.70615	0.57325	0.70478	0.7672	0.73175	0.64243	0.71067	0.6981	0.69482	0.6114	0.70069
0.59082	0.65756	0.54024	0.60642	0.71375	0.69298	0.64272	0.58768	0.72495	0.61348	0.65769	0.71652	0.67216	0.69125	0.64336	0.74296	0.63568	0.67076	0.71224
0.62891	0.67021	0.55003	0.57385	0.73995	0.68817	0.6162	0.57173	0.70534	0.65335	0.69485	0.71521	0.73952	0.65652	0.64259	0.71443	0.63724	0.59521	0.67504
0.59709	0.71867	0.60049	0.60161	0.72404	0.66028	0.66319	0.57664	0.73753	0.61578	0.68086	0.75696	0.70491	0.67306	0.63332	0.71988	0.63915	0.57006	0.65346
0.63415	0.61458	0.5176	0.58193	0.77637	0.69014	0.64764	0.57592	0.76431	0.62279	0.69273	0.74073	0.67893	0.65824	0.66851	0.72575	0.65492	0.63773	0.65538
0.62736	0.64709	0.5823	0.59267	0.76641	0.68246	0.6344	0.57898	0.68203	0.5949	0.65419	0.70389	0.71897	0.66813	0.6638	0.70452	0.6542	0.62804	0.67109
0.65364	0.67082	0.59159	0.59492	0.73253	0.64955	0.65096	0.6203	0.74555	0.5525	0.7314	0.74875	0.71343	0.67664	0.62069	0.70449	0.665	0.63514	0.64818
0.678	0.69932	0.54181	0.59412	0.72234	0.6521	0.64689	0.57894	0.73273	0.64732	0.72552	0.71703	0.7255	0.66	0.6289	0.70105	0.65301	0.63127	0.69896
0.58015	0.68347	0.55687	0.58804	0.71358	0.64727	0.66296	0.58034	0.72217	0.60119	0.71566	0.75061	0.72646	0.66917	0.64003	0.71078	0.63863	0.65265	0.66698
0.66492	0.65275	0.57285	0.63247	0.71036	0.64492	0.66325	0.57154	0.7313	0.59328	0.69054	0.72915	0.76101	0.66962	0.66022	0.75768	0.63506	0.6745	0.68475
0.65897	0.67033	0.54924	0.66438	0.67637	0.64727	0.62409	0.59304	0.72632	0.59769	0.70351	0.72625	0.71825	0.71042	0.61737	0.72437	0.6519	0.68029	0.67502
0.54059	0.66708	0.53603	0.63871	0.70045	0.67146	0.64756	0.62152	0.71919	0.59828	0.72779	0.73075	0.72927	0.67577	0.67567	0.72286	0.68266	0.66271	0.58468
0.60544	0.69881	0.5396	0.63098	0.72703	0.6528	0.65627	0.60247	0.71299	0.59975	0.65481	0.73794	0.75532	0.67832	0.63397	0.64566	0.59924	0.6536	0.63656
0.6447	0.64587	0.57063	0.63155	0.74684	0.67254	0.63899	0.56631	0.73734	0.60749	0.70614	0.72787	0.69869	0.68904	0.64902	0.71798	0.66102	0.65027	0.64252
0.54906	0.68179	0.58058	0.65867	0.73064	0.65604	0.63266	0.5891	0.69735	0.56457	0.65863	0.71664	0.69008	0.64228	0.67537	0.67572	0.62244	0.60987	0.67925
0.64265	0.6952	0.61439	0.65583	0.79586	0.65928	0.68067	0.58134	0.72009	0.59894	0.6627	0.7302	0.69986	0.69997	0.62161	0.70956	0.67205	0.6298	0.65883
0.6009	0.65118	0.5231	0.58168	0.76868	0.67249	0.64718	0.59357	0.71208	0.59475	0.61817	0.70745	0.66542	0.69612	0.63702	0.73611	0.65413	0.61273	0.63278
0.64834	0.69352	0.54393	0.55864	0.72988	0.6425	0.64148	0.60638	0.71897	0.60407	0.72041	0.73545	0.6546	0.67261	0.63223	0.74136	0.66484	0.69036	0.65833
0.60402	0.65319	0.56803	0.60581	0.72262	0.67211	0.63283	0.59387	0.74549	0.61298	0.7374	0.71005	0.71551	0.69392	0.64305	0.72701	0.7223	0.60317	0.67866
0.5988	0.69316	0.52935	0.60771	0.72952	0.67953	0.64655	0.56124	0.77561	0.56229	0.71834	0.72657	0.66829	0.6864	0.67024	0.7395	0.67603	0.64355	0.63171
0.64378	0.67259	0.56165	0.60642	0.71783	0.66138	0.64504	0.58621	0.73914	0.59879	0.78148	0.71086	0.71968	0.69984	0.64459	0.73615	0.65465	0.62456	0.66383
0.63221	0.66341	0.57679	0.62348	0.72707	0.68884	0.65512	0.56894	0.76283	0.59005	0.68961	0.7371	0.71331	0.66175	0.63448	0.73745	0.61571	0.6618	0.6701
0.65262	0.67586	0.55393	0.6534	0.79716	0.65411	0.61969	0.57418	0.70073	0.61948	0.6826	0.72045	0.68485	0.66307	0.69665	0.70548	0.68709	0.64841	0.58799
0.59761	0.67988	0.57243	0.53165	0.68107	0.64453	0.64475	0.60195	0.75203	0.67118	0.70224	0.69945	0.67502	0.66299	0.65271	0.65847	0.63053	0.60283	0.66405
0.59205	0.65165	0.55684	0.60101	0.74108	0.67338	0.64022	0.55568	0.69916	0.65308	0.73657	0.73722	0.71681	0.70021	0.6234	0.7055	0.64363	0.65148	0.64898
0.5798	0.68979	0.59882	0.62417	0.69547	0.6476	0.64714	0.58476	0.73555	0.55635	0.66911	0.71686	0.71995	0.67781	0.60756	0.76242	0.65079	0.64119	0.6156
0.66561	0.64441	0.49145	0.57583	0.69996	0.67099	0.6302	0.58065	0.75053	0.65755	0.7378	0.73228	0.69864	0.68849	0.63383	0.72356	0.66152	0.58258	0.63854
0.59053	0.63904	0.58269	0.63481	0.7535	0.68383	0.66272	0.56714	0.71738	0.56226	0.6743	0.72746	0.71644	0.66845	0.64715	0.70654	0.68932	0.60824	0.62645
0.61407	0.63169	0.57497	0.62689	0.72327	0.65199	0.62391	0.56387	0.7102	0.63168	0.6885	0.70017	0.70518	0.70071	0.62898	0.69684	0.65584	0.65342	0.68818
0.61933	0.64932	0.56332	0.59273	0.71535	0.64613	0.64274	0.59344	0.70719	0.60229	0.69371	0.73985	0.72311	0.69206	0.62874	0.7143	0.7199	0.61145	0.59465
0.55113	0.66175	0.56097	0.62427	0.74566	0.66248	0.6441	0.58482	0.73032	0.56682	0.70674	0.73876	0.70951	0.68939	0.66016	0.73186	0.63562	0.65967	0.63685
0.67396	0.69029	0.55048	0.57391	0.71095	0.67163	0.66425	0.60123	0.74872	0.59445	0.66333	0.73381	0.70748	0.66886	0.62797	0.6847	0.64722	0.61846	0.67938
0.70231	0.6931	0.56904	0.66042	0.71137	0.65824	0.63402	0.59136	0.70654	0.57102	0.69417	0.73287	0.72898	0.66227	0.62023	0.70437	0.61379	0.63024	0.63899
0.60054	0.64077	0.53824	0.6351	0.74264	0.66994	0.65049	0.5772	0.73997	0.65268	0.67382	0.72766	0.69828	0.70214	0.65216	0.70069	0.65146	0.62915	0.67987
0.62256	0.62953	0.50098	0.63103	0.75913	0.65124	0.637	0.59277	0.73996	0.54565	0.66651	0.7095	0.72939	0.68145	0.64015	0.72417	0.65999	0.63915	0.63048
0.59377	0.68364	0.55852	0.58951	0.70829	0.69478	0.64256	0.60844	0.71895	0.59567	0.64198	0.72965	0.71689	0.64019	0.6751	0.72396	0.68604	0.65195	0.63473
0.49427	0.67777	0.5868	0.6271	0.73462	0.68224	0.64365	0.57342	0.73246	0.56343	0.70533	0.71096	0.76505	0.69489	0.67678	0.7699	0.67634	0.64818	0.69266
0.61846	0.65291	0.53772	0.59025	0.7332	0.6611	0.61348	0.59923	0.7085	0.59627	0.73991	0.70912	0.69791	0.70257	0.6239	0.71709	0.66204	0.60357	0.67373
0.61671	0.70206	0.56957	0.58929	0.73705	0.66366	0.67865	0.60657	0.73826	0.61836	0.70462	0.73007	0.70917	0.69392	0.63008	0.69254	0.64329	0.63519	0.69286
0.63255	0.68881	0.61455	0.5279	0.69851	0.64181	0.66387	0.57792	0.73628	0.61396	0.71144	0.72834	0.70352	0.70227	0.64018	0.69788	0.6108	0.61387	0.63597
0.61153	0.65234	0.55617	0.60466	0.68868	0.64317	0.60559	0.59807	0.75217	0.5768	0.74643	0.71779	0.6859	0.68546	0.66782	0.65586	0.64169	0.60967	0.66398
0.61455	0.67327	0.51983	0.63011	0.702	0.6445	0.69489	0.57421	0.72157	0.57114	0.70989	0.72211	0.73174	0.67472	0.66727	0.74735	0.678	0.60234	0.63472
0.63829	0.6339	0.55835	0.60794	0.73051	0.66022	0.64761	0.61628	0.7494	0.56976	0.70609	0.75534	0.68534	0.68045	0.62137	0.70949	0.65933	0.61749	0.63882
0.62023	0.65416	0.56565	0.54081	0.71939	0.65369	0.66231	0.56476	0.72704	0.61526	0.66704	0.71181	0.68952	0.68978	0.65489	0.73687	0.68609	0.65942	0.6467
0.58978	0.67247	0.55493	0.62682	0.78584	0.68449	0.64031	0.58017	0.7106	0.58969	0.67162	0.72773	0.71769	0.68372	0.62731	0.75923	0.68825	0.71207	0.66914
0.62272	0.68354	0.58344	0.66383	0.72163	0.65345	0.62174	0.58369	0.73518	0.54503	0.65185	0.73796	0.69377	0.68462	0.67031	0.71935	0.66574	0.64386	0.68211
0.5749	0.65507	0.57523	0.58508	0.71602	0.65378	0.63137	0.59537	0.71394	0.59678	0.73923	0.7222	0.69157	0.66289	0.64628	0.70899	0.61609	0.64749	0.64651
0.66051	0.66872	0.56014	0.59502	0.72281	0.64529	0.63162	0.52548	0.74189	0.5957	0.73557	0.72621	0.70504	0.65808	0.64837	0.76192	0.65654	0.58872	0.64898
0.6749	0.6514	0.54032	0.63607	0.73257	0.66079	0.65395	0.60036	0.71595	0.58124	0.70185	0.71389	0.71248	0.69446	0.62079	0.7413	0.7068	0.65312	0.69222
0.62473	0.68155	0.52271	0.64072	0.75958	0.65272	0.62778	0.55802	0.72345	0.61208	0.67608	0.73715	0.70893	0.67829	0.63307	0.73181	0.62452	0.63175	0.63704
0.64711	0.66336	0.58225	0.61499	0.72804	0.67432	0.66623	0.58996	0.72142	0.59524	0.74887	0.73721	0.71812	0.66162	0.62071	0.66754	0.63161	0.64808	0.64073
0.63772	0.64033	0.5617	0.56552	0.72164	0.66795	0.64216	0.60468	0.72866	0.59551	0.74412	0.71209	0.70172	0.6717	0.65652	0.73257	0.67215	0.6402	0.62308
0.60978	0.66586	0.48504	0.56501	0.73556	0.65912	0.64705	0.61017	0.7402	0.63914	0.68135	0.71655	0.68193	0.665	0.664	0.73444	0.66424	0.62031	0.65529
0.60008	0.70893	0.51503	0.55984	0.73729	0.65991	0.64926	0.56645	0.72758	0.61195	0.72894	0.72586	0.70407	0.67004	0.66223	0.78154	0.692	0.57663	0.6694
0.65664	0.64334	0.57367	0.55291	0.7102	0.65151	0.59581	0.56426	0.72573	0.63289	0.71746	0.74579	0.7277	0.6799	0.63956	0.69834	0.64665	0.6447	0.65118
0.5937	0.67004	0.56076	0.6397	0.73779	0.64923	0.6655	0.59603	0.75238	0.57326	0.69615	0.7419	0.69963	0.69847	0.63799	0.71264	0.61708	0.60566	0.62404
0.62236	0.6951	0.57408	0.58696	0.72388	0.68074	0.65941	0.56803	0.73176	0.53763	0.69756	0.75112	0.73909	0.6744	0.60507	0.74057	0.6508	0.63492	0.67803
0.64408	0.65134	0.55319	0.60573	0.74084	0.64323	0.61958	0.59819	0.75315	0.57648	0.68993	0.70249	0.69814	0.67568	0.61493	0.71326	0.65311	0.67358	0.66314
0.55585	0.65061	0.51973	0.60923	0.67932	0.67804	0.67875	0.61214	0.77514	0.58383	0.7107	0.7097	0.6873	0.64951	0.62969	0.71636	0.66871	0.64759	0.65709
0.61137	0.63816	0.53219	0.65636	0.76081	0.64776	0.62857	0.56696	0.73006	0.60881	0.70378	0.76167	0.70804	0.68166	0.5955	0.71739	0.66609	0.62748	0.67672
0.61922	0.65543	0.59545	0.57263	0.73292	0.67243	0.6395	0.54701	0.71885	0.612	0.63923	0.7391	0.71488	0.69108	0.67831	0.69314	0.62369	0.565	0.64906
0.63477	0.6585	0.51231	0.63745	0.7365	0.66204	0.65061	0.58758	0.70983	0.59829	0.6556	0.76173	0.7357	0.70336	0.61213	0.7226	0.64811	0.65062	0.66403
0.64624	0.6467	0.55313	0.60385	0.72213	0.65592	0.64123	0.6142	0.716	0.60718	0.69044	0.72695	0.69078	0.65237	0.63042	0.73621	0.61532	0.63078	0.62079
0.63511	0.66086	0.52924	0.60301	0.70361	0.68352	0.61222	0.55316	0.72391	0.66137	0.69179	0.7179	0.75185	0.64954	0.6208	0.69916	0.71629	0.58115	0.62204
0.5854	0.66947	0.56211	0.65295	0.72042	0.64189	0.65147	0.6121	0.74907	0.56874	0.7316	0.72545	0.71973	0.67657	0.62191	0.69361	0.72903	0.63087	0.67049
0.65313	0.68704	0.56699	0.58242	0.72309	0.6654	0.64997	0.59367	0.73669	0.60252	0.71813	0.72457	0.72235	0.66647	0.65614	0.71105	0.68452	0.71749	0.64301
0.55983	0.62459	0.57504	0.52599	0.73499	0.65295	0.61702	0.54505	0.72016	0.61956	0.70434	0.7287	0.74597	0.6799	0.61556	0.70542	0.68641	0.69131	0.69089
0.58655	0.69265	0.55249	0.58916	0.72591	0.65195	0.60826	0.56414	0.74818	0.63119	0.70343	0.72755	0.70285	0.66749	0.63133	0.69987	0.65366	0.63325	0.66853
0.70457	0.65968	0.52647	0.63306	0.73846	0.69766	0.61798	0.57019	0.70929	0.61371	0.7072	0.70289	0.72508	0.68523	0.64573	0.75333	0.64056	0.66451	0.64762
0.60503	0.64582	0.569	0.63885	0.71086	0.68828	0.66042	0.57081	0.74019	0.62125	0.73523	0.70901	0.67573	0.69352	0.62127	0.67424	0.7451	0.66646	0.66175
0.58848	0.68192	0.60631	0.58082	0.70806	0.65121	0.64918	0.59711	0.703	0.5592	0.66332	0.72964	0.71422	0.67797	0.62659	0.69292	0.71906	0.65312	0.62928
0.57071	0.64504	0.54335	0.59401	0.74211	0.67112	0.66307	0.57954	0.75427	0.62277	0.68719	0.7128	0.67484	0.70481	0.66037	0.71699	0.66885	0.67874	0.62629
0.58106	0.66484	0.60269	0.60843	0.69486	0.67138	0.6676	0.57552	0.69655	0.61791	0.69456	0.7204	0.70361	0.68949	0.65225	0.71229	0.61579	0.63165	0.646
0.66071	0.64395	0.56107	0.61926	0.75206	0.63622	0.67019	0.54901	0.72363	0.62333	0.67098	0.72819	0.74691	0.70184	0.61673	0.66058	0.64488	0.67597	0.6344
0.5983	0.6833	0.49932	0.60085	0.69226	0.68331	0.64219	0.57318	0.70174	0.58734	0.69882	0.74065	0.71584	0.68785	0.62179	0.72275	0.70148	0.58805	0.64693
0.64719	0.6433	0.56467	0.618	0.74545	0.66862	0.64937	0.58938	0.72784	0.60407	0.72911	0.72662	0.69089	0.67137	0.65403	0.74738	0.67401	0.68654	0.6749
0.62045	0.69659	0.57156	0.61249	0.75693	0.65587	0.66214	0.60488	0.7251	0.5745	0.65505	0.72299	0.7004	0.6877	0.63608	0.7249	0.75187	0.64432	0.69261
0.63367	0.65271	0.53246	0.56648	0.73912	0.67076	0.6559	0.55326	0.72813	0.60795	0.68804	0.72757	0.73948	0.67604	0.64081	0.71826	0.60739	0.62524	0.61307
0.63937	0.69604	0.57217	0.57086	0.74347	0.64162	0.66383	0.58165	0.73957	0.65577	0.70029	0.72008	0.66702	0.6874	0.66126	0.69828	0.62122	0.66241	0.7346
0.65641	0.66488	0.53284	0.55671	0.72379	0.67266	0.66321	0.57894	0.72533	0.6353	0.64314	0.71003	0.70878	0.68511	0.65046	0.71896	0.63781	0.57857	0.69675
0.63132	0.65456	0.56014	0.62258	0.74937	0.65627	0.63617	0.57185	0.73503	0.63364	0.69531	0.73069	0.71015	0.6952	0.59844	0.7563	0.68336	0.62062	0.63687
0.60287	0.65956	0.5357	0.62636	0.7151	0.63046	0.64781	0.5366	0.75159	0.60318	0.71572	0.71678	0.70922	0.68777	0.62098	0.719	0.67038	0.61565	0.64925
0.55626	0.65661	0.57066	0.59636	0.70398	0.64414	0.64486	0.54513	0.70862	0.65968	0.69985	0.71949	0.7575	0.62739	0.65285	0.72076	0.70285	0.64638	0.62695
0.64505	0.68292	0.52058	0.62466	0.68971	0.65312	0.63829	0.59962	0.72792	0.59989	0.71692	0.74036	0.69699	0.69213	0.61893	0.72312	0.69458	0.63336	0.66202
0.63023	0.67126	0.59739	0.56131	0.70616	0.63128	0.64038	0.57622	0.7238	0.56643	0.69171	0.73209	0.69434	0.66036	0.64555	0.69971	0.69675	0.63186	0.60888
0.65825	0.64416	0.52996	0.52833	0.78337	0.66866	0.63698	0.56263	0.71095	0.56924	0.73903	0.72854	0.69671	0.69485	0.66048	0.69603	0.68165	0.63859	0.67809
0.58678	0.691	0.53798	0.54985	0.75599	0.65559	0.62722	0.56526	0.71067	0.51332	0.72295	0.73137	0.72086	0.70304	0.65253	0.70092	0.69406	0.57433	0.63798
0.61018	0.64713	0.52993	0.59454	0.74143	0.68413	0.60905	0.52676	0.72433	0.62784	0.67779	0.74676	0.69117	0.67395	0.68268	0.74451	0.67349	0.63348	0.63734
0.65059	0.63812	0.52945	0.65637	0.79215	0.67795	0.64649	0.57211	0.72996	0.61446	0.69242	0.71015	0.74328	0.66241	0.69583	0.75362	0.65202	0.63866	0.65411
0.60696	0.64183	0.55352	0.59265	0.7046	0.66858	0.64934	0.59566	0.74501	0.61547	0.71708	0.72345	0.7222	0.69781	0.61481	0.74161	0.62438	0.60013	0.65985
0.63189	0.67489	0.55436	0.5835	0.73181	0.6619	0.62435	0.53905	0.74696	0.5817	0.67464	0.72491	0.73582	0.67876	0.65547	0.68408	0.72597	0.63744	0.66222
0.5832	0.66365	0.55387	0.53065	0.73731	0.67241	0.64678	0.60077	0.74301	0.60551	0.7341	0.74241	0.69706	0.65657	0.64257	0.68138	0.65185	0.62542	0.63784
0.64839	0.68605	0.56792	0.57652	0.7291	0.6824	0.62271	0.57375	0.71763	0.56018	0.67659	0.74974	0.69102	0.70354	0.66661	0.73171	0.65222	0.63861	0.72878
0.64837	0.65611	0.60233	0.58204	0.75922	0.64544	0.61569	0.59041	0.7335	0.608	0.69168	0.71015	0.70414	0.66427	0.62394	0.72207	0.58027	0.67528	0.59406
0.64457	0.6731	0.59536	0.52971	0.72882	0.63812	0.64216	0.60745	0.70634	0.59487	0.66989	0.71499	0.74342	0.67963	0.68333	0.72189	0.65627	0.65056	0.6709
0.60082	0.69	0.56472	0.55608	0.74156	0.72134	0.63353	0.55597	0.7517	0.62768	0.66437	0.71775	0.71034	0.66993	0.64288	0.69653	0.69739	0.66323	0.66123
0.57774	0.66372	0.6225	0.60465	0.74967	0.66564	0.65759	0.54999	0.74144	0.60357	0.7025	0.71938	0.68249	0.66185	0.61233	0.67922	0.68889	0.66379	0.66863
0.63046	0.65242	0.53937	0.6459	0.71357	0.65671	0.6383	0.58995	0.72185	0.60299	0.63798	0.70936	0.72109	0.68201	0.63289	0.75035	0.69629	0.59939	0.63926
0.60765	0.6517	0.52486	0.62155	0.76568	0.63801	0.62203	0.59574	0.73185	0.59939	0.68836	0.73828	0.70123	0.69046	0.59277	0.69499	0.70697	0.64752	0.64205
0.60478	0.66625	0.55537	0.61558	0.73484	0.65937	0.66394	0.57994	0.71623	0.61504	0.69617	0.72643	0.7298	0.69099	0.64747	0.71386	0.70625	0.63643	0.58424
0.63538	0.70762	0.5692	0.56101	0.77616	0.67807	0.64646	0.55095	0.73914	0.64311	0.69682	0.74883	0.67988	0.66029	0.65398	0.69817	0.64733	0.67779	0.65091
0.65814	0.68833	0.56698	0.70852	0.68153	0.66144	0.65358	0.59272	0.73627	0.58286	0.68273	0.71596	0.71302	0.66517	0.64706	0.68647	0.62321	0.66875	0.67098
0.62743	0.68351	0.5341	0.64308	0.7156	0.67536	0.64525	0.58027	0.73797	0.61656	0.66621	0.74067	0.75614	0.68121	0.63201	0.7722	0.69164	0.63674	0.70931
0.63747	0.70247	0.52959	0.61567	0.73477	0.68069	0.63019	0.61918	0.72398	0.64047	0.67669	0.74321	0.70409	0.68452	0.64449	0.70799	0.66931	0.70291	0.67863
0.57862	0.64704	0.57351	0.641	0.73245	0.66618	0.68242	0.55451	0.72351	0.59843	0.70544	0.74574	0.77285	0.69055	0.6494	0.69857	0.66273	0.65426	0.67161
0.57456	0.66241	0.60212	0.6091	0.73222	0.65105	0.64131	0.57833	0.69719	0.57902	0.67212	0.73837	0.68145	0.6677	0.62325	0.69202	0.62147	0.63609	0.66958
0.64389	0.68199	0.53919	0.60891	0.76343	0.66308	0.6438	0.57609	0.72434	0.57503	0.6634	0.71779	0.69101	0.65455	0.65344	0.7139	0.71491	0.65382	0.62481
0.64852	0.67557	0.56245	0.59305	0.70204	0.62728	0.65649	0.59959	0.71821	0.571	0.71949	0.74284	0.72532	0.68305	0.60448	0.73493	0.68793	0.63554	0.63992
0.64648	0.69719	0.53625	0.57384	0.75964	0.67014	0.64287	0.58203	0.69693	0.59329	0.69042	0.72817	0.72464	0.66548	0.62919	0.68062	0.66645	0.67052	0.6639
0.53649	0.64418	0.58143	0.6193	0.75926	0.64869	0.65215	0.58625	0.73631	0.61665	0.70007	0.74274	0.72292	0.68295	0.62426	0.70855	0.63668	0.62226	0.62316
0.66698	0.65073	0.59075	0.65153	0.68434	0.67033	0.60675	0.54553	0.7614	0.60047	0.68272	0.73337	0.712	0.6672	0.65752	0.69208	0.63262	0.64492	0.67412
0.59826	0.69006	0.5814	0.60305	0.72768	0.69243	0.63974	0.61473	0.70686	0.65674	0.72622	0.71538	0.73313	0.66436	0.60429	0.71424	0.64408	0.66958	0.64721
0.6219	0.65146	0.55538	0.60805	0.70523	0.66615	0.62728	0.56506	0.71806	0.65275	0.69097	0.72549	0.71104	0.68817	0.62912	0.73264	0.66871	0.61424	0.69145
0.60322	0.7017	0.52133	0.65859	0.69697	0.6714	0.65508	0.58528	0.74144	0.60044	0.70393	0.70967	0.73573	0.6592	0.64264	0.72156	0.67167	0.62603	0.60969
0.63396	0.68333	0.52199	0.61037	0.75137	0.65494	0.616	0.5816	0.74689	0.68259	0.64106	0.73543	0.68374	0.69465	0.64043	0.67833	0.69407	0.68479	0.67561
0.62867	0.68825	0.60171	0.61532	0.72875	0.65738	0.62638	0.59537	0.70192	0.61093	0.65414	0.74956	0.6695	0.71266	0.66492	0.74636	0.64504	0.6196	0.69346
0.62159	0.70421	0.55564	0.55745	0.75354	0.65925	0.66114	0.58268	0.70892	0.61611	0.68765	0.71154	0.72705	0.65619	0.64217	0.69956	0.67876	0.62608	0.71973
0.65831	0.68089	0.52437	0.60464	0.74543	0.6716	0.63117	0.58652	0.68796	0.58061	0.72034	0.74926	0.65463	0.67974	0.66697	0.69122	0.63025	0.64847	0.68944
0.62155	0.66165	0.51684	0.58303	0.73859	0.63545	0.62775	0.59784	0.73535	0.62871	0.70069	0.69983	0.72426	0.67709	0.65285	0.73369	0.65863	0.62851	0.60922
0.58941	0.68021	0.57602	0.58463	0.74875	0.66427	0.66009	0.55398	0.71725	0.68384	0.70845	0.7408	0.71396	0.67212	0.60702	0.69703	0.6589	0.66299	0.60603
0.65299	0.68061	0.53673	0.60823	0.73726	0.664	0.63376	0.58885	0.70119	0.6461	0.67062	0.73369	0.72349	0.70549	0.64415	0.70047	0.65247	0.64992	0.68735
0.60737	0.66984	0.6047	0.61063	0.75809	0.68297	0.64438	0.60638	0.69951	0.56396	0.6942	0.71388	0.7038	0.63893	0.64443	0.67647	0.67799	0.60323	0.68965
0.62543	0.66181	0.5849	0.54667	0.75056	0.65349	0.65296	0.59717	0.73254	0.57739	0.69996	0.7359	0.6941	0.68578	0.67918	0.72976	0.6333	0.67505	0.6393
0.64005	0.65779	0.53827	0.50093	0.78466	0.67074	0.67791	0.55329	0.69792	0.57357	0.71215	0.71809	0.68305	0.67171	0.68752	0.71096	0.63325	0.65855	0.69594
0.57621	0.67121	0.66122	0.6529	0.67189	0.65851	0.62877	0.55385	0.75192	0.59829	0.7109	0.73287	0.6921	0.67973	0.64472	0.73191	0.63918	0.59177	0.6388
0.5981	0.68451	0.58551	0.59243	0.70029	0.66558	0.62087	0.57062	0.74403	0.6132	0.66986	0.72965	0.73021	0.67934	0.64677	0.68347	0.62309	0.68096	0.62599
0.63367	0.66545	0.58116	0.62035	0.75863	0.64263	0.64437	0.58066	0.71139	0.55053	0.70123	0.71163	0.70992	0.68261	0.5993	0.72097	0.66958	0.67	0.64085
0.65395	0.68244	0.60201	0.59472	0.7368	0.64262	0.63173	0.57145	0.72049	0.62623	0.68115	0.73975	0.74007	0.6653	0.65029	0.72792	0.64355	0.63457	0.67156
0.61945	0.66499	0.58618	0.64338	0.70139	0.65834	0.6476	0.59794	0.68789	0.57091	0.69215	0.72597	0.73747	0.66705	0.6197	0.76581	0.65517	0.61877	0.63994
0.58739	0.70146	0.57569	0.61577	0.7206	0.69802	0.66828	0.57761	0.73459	0.61759	0.7118	0.7091	0.77513	0.6743	0.61038	0.7461	0.61229	0.67115	0.65642
0.6241	0.68621	0.58739	0.55855	0.71855	0.66251	0.63177	0.58848	0.72945	0.58064	0.64722	0.73147	0.72156	0.67763	0.69194	0.74123	0.71644	0.55944	0.66053
0.65417	0.65685	0.57695	0.60628	0.74396	0.66566	0.66054	0.58682	0.74207	0.6362	0.71695	0.73531	0.71075	0.69998	0.63446	0.73759	0.63204	0.64492	0.6636
0.62212	0.6898	0.55172	0.5871	0.75191	0.66199	0.65101	0.54545	0.72235	0.6217	0.69539	0.71745	0.7085	0.69293	0.63107	0.71853	0.66622	0.61899	0.67294
0.67113	0.69841	0.60167	0.63862	0.74746	0.67936	0.62007	0.57551	0.71601	0.55171	0.71675	0.7269	0.68346	0.64969	0.69271	0.74246	0.71221	0.65491	0.67921
0.64676	0.67381	0.60228	0.59028	0.71854	0.67911	0.67179	0.56602	0.7204	0.61475	0.70196	0.70856	0.7052	0.66757	0.67398	0.75651	0.63312	0.63597	0.75417
0.5514	0.64568	0.55766	0.63227	0.72535	0.66563	0.61662	0.60521	0.70148	0.57707	0.73062	0.74658	0.70484	0.69041	0.6619	0.73425	0.6957	0.6427	0.67141
0.67897	0.68126	0.57003	0.57767	0.70798	0.66972	0.6576	0.57855	0.73141	0.62372	0.73087	0.71845	0.72429	0.67493	0.64121	0.72085	0.65646	0.66053	0.63796
0.58245	0.691	0.57724	0.57284	0.71996	0.64659	0.64649	0.59632	0.71623	0.60213	0.73067	0.7276	0.65475	0.68366	0.68584	0.70975	0.67256	0.67092	0.58978
0.58575	0.67267	0.57507	0.59987	0.7614	0.66677	0.6348	0.61195	0.75648	0.58061	0.63438	0.73156	0.68377	0.65628	0.64528	0.7024	0.67689	0.67661	0.69748
0.58885	0.67745	0.55091	0.56375	0.69107	0.6576	0.6682	0.63943	0.72729	0.61051	0.69364	0.71197	0.69114	0.66093	0.61622	0.71887	0.66944	0.64026	0.65937
0.66953	0.677	0.52541	0.65575	0.68364	0.68978	0.64217	0.56081	0.7339	0.60536	0.70676	0.72797	0.70769	0.69265	0.62697	0.68052	0.70561	0.62076	0.65294
0.60828	0.67595	0.57716	0.61899	0.72572	0.6468	0.67898	0.58307	0.70632	0.62803	0.71615	0.74159	0.71731	0.67551	0.6277	0.68413	0.62249	0.60695	0.64248
0.62321	0.66146	0.6059	0.6651	0.73077	0.65999	0.66482	0.55895	0.73789	0.61258	0.66782	0.7161	0.76445	0.69211	0.68017	0.74219	0.64834	0.61901	0.68595
0.62234	0.67676	0.50111	0.62666	0.77508	0.6626	0.66306	0.56567	0.74336	0.54982	0.67996	0.72409	0.74804	0.68383	0.64333	0.76656	0.68008	0.66604	0.64652
0.56984	0.64587	0.59403	0.56307	0.74646	0.67294	0.66804	0.60027	0.73687	0.64896	0.71042	0.70962	0.7265	0.68261	0.61877	0.74886	0.69972	0.65729	0.61584
0.56258	0.64187	0.53746	0.62088	0.74183	0.67028	0.66944	0.5969	0.72988	0.54752	0.67026	0.71187	0.73298	0.69028	0.64454	0.70389	0.65498	0.57538	0.6569
0.58075	0.66492	0.53084	0.61577	0.7302	0.66988	0.6622	0.61988	0.70626	0.54546	0.7105	0.71891	0.72434	0.65866	0.67249	0.67453	0.66769	0.64353	0.63012
0.62378	0.6565	0.59455	0.55182	0.73557	0.67907	0.64846	0.56319	0.72943	0.52736	0.68918	0.69459	0.70504	0.67765	0.6001	0.70381	0.68278	0.64125	0.67639
0.63586	0.6601	0.53637	0.59544	0.73141	0.6669	0.64983	0.5591	0.74338	0.57667	0.71384	0.74314	0.72296	0.66278	0.6505	0.78092	0.66524	0.67237	0.65966
0.66919	0.66324	0.53737	0.64592	0.77738	0.67263	0.64919	0.60142	0.73856	0.57511	0.69014	0.72257	0.70021	0.67427	0.61563	0.70594	0.61661	0.65538	0.6477
0.60804	0.62092	0.5633	0.56882	0.72308	0.6432	0.62059	0.57491	0.73471	0.6183	0.69576	0.7265	0.71138	0.6499	0.63047	0.72214	0.64282	0.63055	0.64589
0.54625	0.66439	0.56911	0.5936	0.73071	0.6542	0.62128	0.58472	0.7302	0.56349	0.74457	0.72143	0.69008	0.66363	0.65239	0.76005	0.62465	0.6537	0.68328
0.65709	0.65403	0.57653	0.64178	0.69338	0.66342	0.60617	0.57922	0.72577	0.59916	0.67056	0.74113	0.70111	0.67474	0.58823	0.66268	0.67617	0.63296	0.71471
0.63047	0.65733	0.5349	0.62878	0.70553	0.70808	0.69159	0.59113	0.76965	0.62114	0.71412	0.70737	0.70255	0.68364	0.61544	0.73388	0.64178	0.67423	0.71114
0.61158	0.69043	0.56021	0.61652	0.72604	0.66005	0.66477	0.56837	0.72757	0.66038	0.70562	0.75778	0.70179	0.68908	0.63832	0.70811	0.65858	0.63672	0.65027
0.63498	0.67048	0.56655	0.58453	0.70033	0.65657	0.65283	0.58111	0.73654	0.61902	0.69816	0.70915	0.76849	0.66329	0.62902	0.69509	0.68489	0.67552	0.61824
0.58224	0.66634	0.54377	0.59599	0.72371	0.66309	0.64915	0.62373	0.72105	0.60804	0.70519	0.74104	0.69153	0.6401	0.60405	0.71713	0.65242	0.62855	0.67133
0.54045	0.67304	0.55275	0.61124	0.73382	0.66782	0.65759	0.58363	0.75838	0.57032	0.66944	0.74489	0.71746	0.65355	0.65208	0.70385	0.64759	0.67259	0.64066
0.61347	0.66598	0.52966	0.65545	0.73873	0.66928	0.68687	0.57111	0.72368	0.61763	0.7418	0.73068	0.73101	0.70563	0.64589	0.70954	0.70057	0.62609	0.65183
0.62077	0.6817	0.57201	0.60213	0.76665	0.65234	0.65146	0.58487	0.68744	0.60422	0.74419	0.74205	0.69361	0.69138	0.64277	0.69213	0.70204	0.61535	0.67272
0.62651	0.64605	0.49653	0.62525	0.73638	0.65652	0.63874	0.57142	0.73984	0.56035	0.68901	0.73221	0.71548	0.71908	0.632	0.74222	0.66125	0.66662	0.70542
0.64004	0.64277	0.51289	0.57249	0.69826	0.67293	0.63105	0.58662	0.71758	0.6127	0.67954	0.73753	0.72916	0.70582	0.61298	0.72755	0.65269	0.57707	0.6703
0.67884	0.66319	0.60007	0.64006	0.72228	0.61925	0.63845	0.55183	0.72572	0.5532	0.70165	0.73304	0.68115	0.67199	0.66524	0.6988	0.63164	0.59501	0.62883
0.56823	0.64584	0.57377	0.59295	0.75539	0.67115	0.64944	0.57609	0.74448	0.58621	0.67978	0.7036	0.73035	0.67342	0.64507	0.70263	0.66761	0.62018	0.63301
0.60913	0.68051	0.60093	0.61167	0.70788	0.66724	0.66397	0.60416	0.75164	0.51933	0.67516	0.72982	0.73001	0.64441	0.63468	0.71921	0.62839	0.59714	0.6263
0.65094	0.6632	0.57314	0.5903	0.70991	0.69691	0.66637	0.58945	0.75351	0.61158	0.68216	0.73034	0.69797	0.68784	0.65894	0.73663	0.69747	0.64916	0.6256
0.64097	0.64871	0.54629	0.57935	0.73418	0.67951	0.63254	0.58951	0.72921	0.56931	0.72351	0.72159	0.6955	0.6981	0.65545	0.72988	0.64101	0.65324	0.64226
0.61016	0.69748	0.57238	0.56035	0.72601	0.64973	0.66138	0.57653	0.72659	0.62423	0.68879	0.71752	0.69205	0.67532	0.65037	0.6924	0.70172	0.6792	0.66945
0.60559	0.66373	0.6189	0.66984	0.75708	0.67562	0.64789	0.576	0.72156	0.5937	0.74608	0.73066	0.74319	0.67641	0.63224	0.72877	0.72925	0.60424	0.70308
0.63111	0.64487	0.55755	0.56544	0.75368	0.67239	0.66126	0.60038	0.70492	0.60317	0.68167	0.69738	0.71037	0.66188	0.60898	0.73427	0.61533	0.63769	0.65553
0.60383	0.67616	0.56444	0.61263	0.72895	0.65352	0.62323	0.5881	0.73436	0.60137	0.67369	0.72054	0.69967	0.66792	0.62249	0.63782	0.63718	0.60731	0.66257
0.61814	0.69053	0.60786	0.64706	0.75811	0.68426	0.64121	0.60315	0.74791	0.62241	0.68637	0.7495	0.73618	0.67155	0.65264	0.73971	0.6558	0.64889	0.65895
0.62192	0.63696	0.55523	0.61427	0.71051	0.66055	0.65009	0.5864	0.70814	0.64829	0.66458	0.71491	0.72323	0.68971	0.67545	0.68913	0.64702	0.67284	0.67707
0.61223	0.677	0.50842	0.51281	0.71573	0.66259	0.64642	0.60081	0.7351	0.56252	0.69256	0.73353	0.69442	0.69509	0.65259	0.71053	0.68524	0.56952	0.64333
0.57013	0.70811	0.56542	0.60078	0.69321	0.66985	0.64623	0.57556	0.72901	0.65327	0.73842	0.72247	0.70382	0.66545	0.63183	0.66481	0.6325	0.67119	0.62951
0.63699	0.64442	0.55715	0.56956	0.72171	0.67251	0.63254	0.53957	0.73068	0.65513	0.66986	0.72694	0.67498	0.66178	0.64885	0.69231	0.65	0.63332	0.62764
0.58656	0.66103	0.57547	0.62178	0.6913	0.66621	0.60859	0.58921	0.72182	0.58763	0.69329	0.70808	0.71617	0.66284	0.62682	0.71981	0.73226	0.62761	0.65443
0.62596	0.68809	0.54764	0.63462	0.73607	0.63438	0.63791	0.54738	0.70678	0.56025	0.70267	0.71807	0.72298	0.67899	0.6589	0.72799	0.71165	0.65374	0.60436
0.64632	0.64115	0.56451	0.58188	0.71841	0.6623	0.65329	0.56226	0.7406	0.62193	0.69519	0.73101	0.69424	0.6714	0.62825	0.72276	0.68706	0.65563	0.69308
0.61029	0.68102	0.58517	0.58696	0.68095	0.6836	0.64966	0.5644	0.71753	0.59373	0.72226	0.7267	0.64544	0.70217	0.6419	0.71878	0.67887	0.60926	0.61042
0.60102	0.66943	0.51893	0.61512	0.7068	0.69419	0.65466	0.60776	0.72531	0.61898	0.6661	0.74548	0.73292	0.69888	0.67608	0.73918	0.6465	0.66355	0.67993
0.58643	0.67913	0.48241	0.69537	0.76461	0.64829	0.66281	0.59902	0.72067	0.60049	0.77649	0.71748	0.74727	0.69352	0.66416	0.76404	0.63717	0.64556	0.66231
0.61485	0.67325	0.55594	0.58684	0.77373	0.68987	0.61743	0.57876	0.74325	0.66514	0.65043	0.72718	0.74796	0.66782	0.64078	0.74959	0.62353	0.64629	0.64162
0.55037	0.69224	0.57694	0.59486	0.71669	0.68186	0.68112	0.56143	0.76806	0.62539	0.69112	0.71176	0.73193	0.7154	0.6382	0.70718	0.66745	0.6272	0.60241
0.64722	0.65313	0.56709	0.55919	0.73273	0.6606	0.62095	0.60075	0.7493	0.61783	0.71056	0.7268	0.68908	0.69434	0.63653	0.77062	0.68075	0.59628	0.64971
0.67596	0.67222	0.60045	0.5899	0.72078	0.64608	0.6323	0.58437	0.72515	0.55306	0.71499	0.72775	0.71372	0.68705	0.65224	0.69197	0.66647	0.63911	0.61928
0.65783	0.72681	0.60623	0.56069	0.73297	0.67319	0.63256	0.56908	0.7185	0.61705	0.7136	0.74162	0.7175	0.67537	0.62494	0.733	0.66812	0.58541	0.70141
0.63121	0.68013	0.53146	0.61009	0.73775	0.6917	0.63724	0.56799	0.72841	0.59811	0.70114	0.72733	0.72819	0.6674	0.65096	0.71373	0.57589	0.61953	0.67698
0.63697	0.61769	0.57522	0.61791	0.75955	0.66408	0.66814	0.55378	0.70521	0.63034	0.66563	0.71231	0.68354	0.67955	0.66758	0.69172	0.67618	0.58462	0.66316
0.63247	0.66285	0.58388	0.60345	0.71417	0.64965	0.62139	0.57299	0.74398	0.59543	0.67803	0.73346	0.75402	0.69696	0.64849	0.73775	0.69612	0.56843	0.67216
0.58012	0.69665	0.54599	0.54361	0.76231	0.63245	0.63779	0.56365	0.74745	0.56015	0.67668	0.75055	0.73141	0.68597	0.66746	0.6998	0.67516	0.63728	0.70085
0.57489	0.68522	0.5395	0.61178	0.6927	0.64695	0.63618	0.56144	0.77661	0.63405	0.66527	0.71534	0.74905	0.68289	0.6385	0.71421	0.67932	0.60807	0.65084
0.58541	0.6551	0.53562	0.64966	0.69613	0.65567	0.63626	0.57762	0.70927	0.62526	0.68647	0.73709	0.74763	0.69906	0.59512	0.71096	0.68268	0.5862	0.59954
0.58671	0.62381	0.56743	0.63433	0.74099	0.65431	0.64308	0.60766	0.73047	0.57431	0.66094	0.7255	0.72006	0.65937	0.62595	0.74394	0.65169	0.63087	0.61722
0.63287	0.65952	0.52666	0.59426	0.7046	0.67558	0.65045	0.60588	0.73878	0.61871	0.72613	0.73453	0.73927	0.68753	0.65767	0.73086	0.64082	0.67278	0.64072
0.68134	0.6709	0.53875	0.54501	0.70326	0.65154	0.66223	0.61605	0.73219	0.57437	0.69007	0.72666	0.71618	0.6911	0.62672	0.71781	0.67198	0.65919	0.65814
0.61437	0.66017	0.59022	0.62959	0.73649	0.61585	0.64729	0.56218	0.74002	0.5649	0.67137	0.73265	0.71498	0.67479	0.66171	0.67132	0.68792	0.65494	0.66726
0.61521	0.62829	0.53493	0.56291	0.72409	0.64968	0.62015	0.5809	0.73747	0.56998	0.74539	0.72836	0.70224	0.70202	0.64954	0.71611	0.66041	0.57755	0.6147
0.63367	0.67286	0.5587	0.61828	0.72011	0.6569	0.65874	0.59867	0.69819	0.56327	0.67797	0.72156	0.68024	0.67458	0.62963	0.70727	0.64597	0.63795	0.6239
0.68152	0.65046	0.57687	0.64313	0.72927	0.65299	0.65735	0.59914	0.75876	0.60286	0.67414	0.73268	0.71952	0.693	0.61294	0.75453	0.67353	0.66206	0.68025
0.59996	0.65536	0.52781	0.59453	0.76196	0.67219	0.63969	0.61428	0.73715	0.59573	0.73764	0.72171	0.70156	0.68998	0.61178	0.77065	0.67799	0.64554	0.63304
0.60096	0.69772	0.55954	0.68858	0.74992	0.66278	0.65508	0.59302	0.71204	0.59294	0.71148	0.72204	0.66735	0.66684	0.66074	0.68387	0.67461	0.61589	0.62103
0.61119	0.65826	0.55762	0.58722	0.75662	0.66866	0.65539	0.60141	0.73479	0.62056	0.70362	0.71253	0.71127	0.6919	0.66654	0.70993	0.70243	0.6235	0.67454
0.62337	0.67726	0.53204	0.65528	0.713	0.67199	0.63056	0.54209	0.70934	0.58385	0.78267	0.72779	0.7211	0.70209	0.65998	0.69993	0.645	0.68035	0.661
0.59105	0.68781	0.58247	0.65528	0.70945	0.66105	0.66862	0.56641	0.70839	0.60719	0.6948	0.73546	0.66187	0.67067	0.62688	0.724	0.66374	0.66748	0.65843
0.64073	0.65987	0.53722	0.5769	0.7273	0.68351	0.62885	0.57331	0.74568	0.59711	0.647	0.71037	0.72667	0.68198	0.61223	0.72165	0.65969	0.65794	0.66783
0.65515	0.67177	0.55883	0.5404	0.73014	0.64421	0.63977	0.62949	0.7119	0.59346	0.71561	0.73551	0.71843	0.69931	0.5899	0.69439	0.68062	0.66885	0.71863
0.63579	0.69526	0.55928	0.56866	0.73035	0.64218	0.63663	0.60483	0.68342	0.56623	0.67863	0.74342	0.74512	0.66866	0.6597	0.67785	0.69871	0.64332	0.62174
0.59854	0.68688	0.56574	0.60237	0.74718	0.64997	0.65198	0.59513	0.75386	0.62193	0.69682	0.71804	0.67615	0.68927	0.6626	0.72638	0.65677	0.62858	0.68998
0.68771	0.64697	0.5067	0.60015	0.71751	0.66357	0.65922	0.58822	0.7265	0.61222	0.67552	0.73392	0.74067	0.69354	0.64161	0.73977	0.63394	0.65948	0.635
0.60808	0.69467	0.53886	0.51723	0.70465	0.65791	0.6203	0.58339	0.74928	0.56591	0.71419	0.73069	0.72901	0.66922	0.65881	0.72126	0.63843	0.63803	0.68349
0.61394	0.66682	0.55847	0.5983	0.7276	0.64511	0.64942	0.59895	0.7411	0.63699	0.70998	0.7286	0.72522	0.69264	0.69792	0.74459	0.65094	0.62049	0.65921
0.61543	0.66714	0.54892	0.5649	0.75876	0.64511	0.6425	0.57413	0.72342	0.59174	0.66598	0.70579	0.69198	0.67851	0.64153	0.67775	0.66147	0.59128	0.61972
0.63795	0.62932	0.59169	0.55863	0.69677	0.64071	0.64327	0.53762	0.73765	0.55346	0.70861	0.71432	0.73297	0.69082	0.6376	0.72343	0.66859	0.59464	0.67789
0.67685	0.71264	0.58763	0.53328	0.75758	0.66061	0.6396	0.56496	0.69579	0.64017	0.68559	0.71235	0.72348	0.66439	0.61224	0.69978	0.6753	0.57209	0.68841
0.61656	0.6804	0.53727	0.6035	0.71326	0.65327	0.64896	0.58133	0.75199	0.57155	0.67804	0.74746	0.72208	0.66629	0.62357	0.704	0.66726	0.68579	0.71345
0.61875	0.65423	0.58711	0.57721	0.68993	0.67121	0.6461	0.60235	0.74078	0.58677	0.66923	0.72763	0.66657	0.66491	0.63246	0.72333	0.63383	0.62479	0.68622
0.64173	0.69245	0.56464	0.60193	0.74251	0.66749	0.66769	0.57915	0.71892	0.63231	0.70479	0.72828	0.71229	0.69915	0.6153	0.69655	0.68169	0.65668	0.66894
0.58857	0.66983	0.53235	0.61488	0.69214	0.65391	0.62251	0.5476	0.77109	0.59017	0.68407	0.72691	0.70085	0.67948	0.65728	0.72944	0.64175	0.55599	0.63882
0.6018	0.67936	0.55071	0.58284	0.69461	0.64152	0.63918	0.61112	0.74299	0.59071	0.70579	0.73562	0.70424	0.68636	0.70434	0.7225	0.666	0.58716	0.59705
0.68334	0.66152	0.58988	0.62797	0.74646	0.66487	0.62971	0.6075	0.73753	0.57121	0.68123	0.71743	0.70355	0.67123	0.61576	0.6921	0.6169	0.62612	0.65145
0.618	0.68399	0.53057	0.68045	0.71261	0.66893	0.63387	0.5768	0.70877	0.62584	0.68195	0.7172	0.71609	0.67594	0.62549	0.7403	0.67557	0.6664	0.6259
0.58669	0.68682	0.60469	0.6203	0.75745	0.63304	0.64599	0.60796	0.73058	0.61386	0.6695	0.71077	0.71921	0.6574	0.62323	0.71465	0.71622	0.58325	0.69635
0.64091	0.67176	0.58058	0.58273	0.7505	0.67306	0.64969	0.60148	0.72595	0.64687	0.68533	0.73588	0.69365	0.68056	0.65217	0.69913	0.7052	0.69994	0.61809
0.64465	0.65653	0.58912	0.61857	0.73019	0.67821	0.64501	0.58233	0.73487	0.59627	0.70972	0.71906	0.72847	0.67871	0.66615	0.70625	0.67079	0.65664	0.66361
0.59359	0.6289	0.50923	0.57103	0.72044	0.63361	0.63441	0.57479	0.72701	0.64447	0.7219	0.72088	0.71059	0.64979	0.63642	0.74545	0.64982	0.64005	0.68038
0.61319	0.70118	0.55315	0.63675	0.70618	0.62965	0.66642	0.58309	0.74725	0.63006	0.68394	0.70957	0.69729	0.66153	0.67086	0.69254	0.68585	0.60645	0.63191
0.66066	0.6496	0.55525	0.57873	0.70606	0.63716	0.68245	0.56995	0.74848	0.60467	0.71722	0.72189	0.70829	0.66404	0.64965	0.69451	0.69061	0.65504	0.6399
0.64057	0.67676	0.57885	0.65437	0.73011	0.66366	0.67647	0.58452	0.69215	0.63301	0.70819	0.71848	0.6848	0.64097	0.60531	0.71352	0.6965	0.67404	0.68032
0.68225	0.66823	0.63036	0.59542	0.68208	0.63998	0.67693	0.59809	0.7235	0.60163	0.72324	0.73193	0.73757	0.67831	0.63033	0.69141	0.71688	0.61884	0.66784
0.66416	0.64124	0.54685	0.54539	0.7123	0.70569	0.63525	0.54456	0.7388	0.61388	0.69026	0.70456	0.74319	0.67104	0.66283	0.68226	0.65745	0.62331	0.62889
0.62008	0.67124	0.57698	0.61469	0.68233	0.64808	0.64709	0.56751	0.71521	0.58481	0.69374	0.74719	0.70662	0.68838	0.59702	0.71934	0.7056	0.68075	0.65598
0.62669	0.65727	0.58257	0.60406	0.72473	0.67163	0.64153	0.57739	0.72987	0.59918	0.72396	0.71588	0.69881	0.67159	0.62874	0.73446	0.67529	0.61552	0.64751
0.61425	0.62136	0.60764	0.5677	0.70723	0.67472	0.62957	0.57555	0.68738	0.60282	0.66197	0.71258	0.67121	0.65833	0.6081	0.73766	0.61829	0.63389	0.6417
0.63935	0.65612	0.6061	0.65557	0.73277	0.69205	0.67155	0.59775	0.74931	0.67317	0.69654	0.71071	0.71843	0.67425	0.60172	0.72295	0.71193	0.6422	0.65082
0.61932	0.69058	0.56843	0.62391	0.74475	0.67375	0.65378	0.6022	0.72688	0.60352	0.72757	0.7265	0.68275	0.66456	0.66019	0.70401	0.63262	0.66245	0.66597
0.64097	0.68043	0.51229	0.54656	0.75939	0.68777	0.65469	0.60215	0.72315	0.63572	0.6885	0.74176	0.72278	0.65587	0.66249	0.70186	0.64609	0.63409	0.67671
0.61851	0.65503	0.61587	0.55754	0.69115	0.64359	0.63695	0.57805	0.7551	0.6722	0.68942	0.71431	0.70858	0.69086	0.63267	0.72418	0.60005	0.58926	0.72199
0.67311	0.66527	0.58438	0.63675	0.70425	0.65416	0.64859	0.63358	0.7361	0.58183	0.61054	0.71324	0.72989	0.65909	0.6497	0.74141	0.63107	0.63061	0.68199
0.60037	0.67186	0.55381	0.59222	0.69826	0.67469	0.63358	0.59311	0.69916	0.59178	0.63434	0.72849	0.72135	0.70332	0.63951	0.73194	0.62259	0.65619	0.59924
0.6231	0.67119	0.57649	0.60303	0.68111	0.69249	0.62657	0.56453	0.75154	0.58432	0.67618	0.69945	0.7025	0.67459	0.67389	0.76869	0.67209	0.66013	0.65789
0.6097	0.70727	0.52049	0.59033	0.73182	0.67975	0.61531	0.58146	0.71637	0.63706	0.694	0.69911	0.71141	0.6985	0.63439	0.74045	0.63964	0.67234	0.64123
0.6204	0.6691	0.52578	0.6136	0.7294	0.64883	0.65874	0.60167	0.76343	0.6304	0.70472	0.71896	0.70656	0.68545	0.66471	0.74084	0.62301	0.59418	0.67335
0.56765	0.66256	0.51573	0.56004	0.68039	0.66258	0.66295	0.62672	0.71707	0.5532	0.68075	0.71953	0.69168	0.69741	0.67412	0.64826	0.67172	0.62172	0.58165
0.67484	0.67047	0.60906	0.63176	0.68636	0.67507	0.65428	0.57988	0.74622	0.59759	0.66498	0.72637	0.6966	0.69212	0.62011	0.71591	0.70677	0.67807	0.6743
0.56661	0.68236	0.55615	0.58051	0.70891	0.6627	0.63887	0.59248	0.73763	0.58983	0.69253	0.74558	0.73759	0.69703	0.60238	0.72627	0.62616	0.62346	0.68431
0.58953	0.65591	0.58017	0.57015	0.67772	0.6341	0.65293	0.58785	0.73351	0.64561	0.71904	0.7158	0.68474	0.68045	0.61985	0.70551	0.64862	0.5819	0.67574
0.59822	0.68348	0.59955	0.56421	0.73371	0.63515	0.66789	0.59828	0.74234	0.64862	0.69925	0.74584	0.71722	0.65492	0.65108	0.67874	0.60749	0.59869	0.6312
0.64147	0.71193	0.48517	0.58138	0.7148	0.6443	0.66958	0.58689	0.75501	0.54999	0.68445	0.73898	0.74842	0.72047	0.64991	0.71579	0.70571	0.6468	0.61787
0.60732	0.68798	0.58882	0.60697	0.71645	0.6565	0.65461	0.56812	0.73016	0.61635	0.67326	0.72618	0.67959	0.65886	0.62399	0.6827	0.63166	0.62483	0.61147
0.57673	0.66184	0.54646	0.62297	0.80033	0.68954	0.64397	0.564	0.70673	0.5734	0.74636	0.75075	0.68316	0.65581	0.64033	0.70789	0.65366	0.58979	0.67434
0.61765	0.66998	0.53936	0.65421	0.70763	0.68829	0.64201	0.59255	0.70934	0.56909	0.71802	0.73729	0.69605	0.66481	0.62197	0.6895	0.61781	0.66319	0.617
0.60427	0.68326	0.53211	0.61947	0.74327	0.66513	0.66842	0.59612	0.71218	0.60046	0.69669	0.69757	0.7299	0.68773	0.66918	0.71153	0.62957	0.62061	0.64977
0.61721	0.66518	0.53262	0.67763	0.76065	0.65931	0.62931	0.55307	0.75809	0.624	0.68967	0.72664	0.71463	0.68346	0.63258	0.74505	0.66165	0.60879	0.68385
0.63156	0.65903	0.6113	0.55433	0.72425	0.63013	0.64217	0.56714	0.70399	0.62161	0.74194	0.71564	0.68305	0.67207	0.62376	0.76126	0.69792	0.6605	0.64224
0.65314	0.64966	0.51828	0.65287	0.72248	0.68102	0.65369	0.59662	0.7116	0.61817	0.69652	0.73067	0.68377	0.68899	0.64336	0.74667	0.6617	0.63497	0.69021
0.61794	0.67737	0.54749	0.5279	0.74313	0.62259	0.66127	0.57884	0.72204	0.55388	0.68304	0.7164	0.72153	0.66121	0.60513	0.71631	0.67644	0.63613	0.64985
0.55966	0.65267	0.58134	0.58441	0.72624	0.66535	0.66054	0.57902	0.71157	0.59842	0.67262	0.73556	0.73496	0.66975	0.64117	0.72636	0.62755	0.61404	0.6389
0.61581	0.66337	0.56652	0.6414	0.74728	0.6941	0.6552	0.58009	0.74283	0.59132	0.68916	0.72361	0.70582	0.68137	0.65925	0.68966	0.69391	0.65422	0.64715
0.66233	0.67275	0.54248	0.57639	0.68916	0.66378	0.63104	0.62574	0.72938	0.60335	0.71896	0.72912	0.72115	0.6748	0.63812	0.70786	0.68089	0.65648	0.59392
0.57772	0.67355	0.51874	0.58298	0.76854	0.66918	0.64811	0.58722	0.72264	0.62915	0.68428	0.75612	0.67885	0.69081	0.66631	0.75439	0.65949	0.63625	0.70502
0.60308	0.61961	0.60726	0.63303	0.68998	0.6713	0.65519	0.53568	0.70425	0.65093	0.69644	0.71934	0.68867	0.6561	0.59663	0.75368	0.66396	0.62977	0.6908
0.62123	0.68268	0.52827	0.60574	0.70741	0.66211	0.64483	0.58916	0.75179	0.6033	0.6631	0.73088	0.68511	0.66957	0.66322	0.74069	0.61732	0.64709	0.63475
0.60329	0.66932	0.54054	0.57875	0.73083	0.65178	0.65487	0.5842	0.75055	0.62356	0.6929	0.73328	0.70026	0.66518	0.66227	0.77761	0.73496	0.66579	0.68342
0.59099	0.70038	0.55754	0.64492	0.71334	0.64625	0.63978	0.57864	0.70296	0.54653	0.68217	0.70283	0.66205	0.70064	0.64712	0.68148	0.63992	0.63332	0.67531
0.62598	0.65895	0.54005	0.58756	0.73665	0.63674	0.66317	0.56301	0.72168	0.59611	0.63865	0.72829	0.70314	0.66621	0.62431	0.70487	0.67372	0.64242	0.66153
0.58558	0.65876	0.58783	0.53975	0.69313	0.63997	0.66331	0.55372	0.72297	0.58932	0.68126	0.72433	0.70042	0.66539	0.64504	0.72354	0.60388	0.59915	0.64968
0.62601	0.6709	0.56091	0.6488	0.74006	0.66738	0.64729	0.60623	0.70242	0.58344	0.70898	0.72753	0.68369	0.65727	0.61281	0.74208	0.67403	0.62319	0.69027
0.62183	0.69247	0.58762	0.61426	0.73066	0.68604	0.65936	0.59526	0.72847	0.58596	0.68297	0.73241	0.67601	0.70646	0.65011	0.76542	0.5943	0.65883	0.67034
0.60145	0.65138	0.55137	0.56914	0.72965	0.65374	0.64513	0.58041	0.72146	0.63869	0.74035	0.73274	0.73278	0.69044	0.6223	0.75955	0.648	0.62563	0.65448
0.59959	0.68807	0.59275	0.63543	0.74447	0.65113	0.67629	0.60771	0.72613	0.63941	0.66891	0.72394	0.70234	0.68497	0.60484	0.69254	0.62334	0.60413	0.66938
0.60329	0.66542	0.59911	0.60013	0.7484	0.63972	0.64329	0.59106	0.72055	0.6309	0.68927	0.72998	0.69948	0.6676	0.65805	0.69171	0.64523	0.66762	0.65097
0.62943	0.71919	0.59702	0.68454	0.71737	0.68626	0.66978	0.55104	0.73601	0.53534	0.66666	0.70736	0.72345	0.68557	0.65396	0.65215	0.68989	0.67693	0.62726
0.59435	0.65227	0.55553	0.55224	0.72502	0.68183	0.66469	0.5876	0.75635	0.59057	0.69377	0.74121	0.69434	0.6719	0.62034	0.7304	0.68201	0.61489	0.67469
0.59336	0.70275	0.52384	0.58682	0.7591	0.68495	0.63145	0.61685	0.73363	0.59343	0.67416	0.72057	0.72564	0.68569	0.63925	0.73724	0.68436	0.62127	0.6285
0.60299	0.68342	0.53631	0.68413	0.78692	0.68177	0.63562	0.59473	0.75565	0.54712	0.63674	0.71728	0.71453	0.68844	0.60008	0.70695	0.59078	0.62656	0.70916
0.59509	0.67618	0.54462	0.58461	0.72507	0.67289	0.64408	0.57745	0.71797	0.57515	0.66039	0.72969	0.6796	0.68265	0.60366	0.69592	0.64766	0.59708	0.67068
0.58524	0.65098	0.60341	0.63589	0.70028	0.64178	0.65403	0.58824	0.73923	0.64167	0.74548	0.70619	0.73295	0.67943	0.62043	0.70199	0.64438	0.57489	0.68886
0.63395	0.66731	0.53904	0.58875	0.78858	0.66	0.65571	0.58785	0.71584	0.56287	0.69384	0.73305	0.68112	0.69613	0.65189	0.77624	0.68671	0.59511	0.63337
0.59813	0.62205	0.59717	0.57319	0.7081	0.68325	0.63298	0.59689	0.74246	0.65786	0.69321	0.70827	0.75553	0.68057	0.66197	0.70138	0.66507	0.653	0.65669
0.6479	0.68527	0.56189	0.64168	0.78442	0.65932	0.63903	0.56087	0.69399	0.55041	0.66548	0.74098	0.71549	0.67429	0.66271	0.69574	0.64159	0.58629	0.62785
0.57465	0.62608	0.56478	0.55397	0.75149	0.64381	0.66099	0.55114	0.7258	0.62798	0.65979	0.72794	0.74066	0.66896	0.60705	0.73826	0.61938	0.6601	0.62373
0.63037	0.64592	0.57332	0.61493	0.7593	0.61699	0.65752	0.55078	0.72543	0.60425	0.71007	0.73958	0.69025	0.69298	0.66746	0.69321	0.68122	0.65865	0.72938
0.66222	0.66528	0.54239	0.55746	0.73588	0.66333	0.64103	0.56537	0.74791	0.59453	0.67249	0.70778	0.72293	0.64933	0.59832	0.69776	0.65278	0.64125	0.67169
0.58924	0.70363	0.56457	0.56758	0.73116	0.70909	0.64813	0.59642	0.76056	0.63872	0.6752	0.72227	0.69731	0.69937	0.6515	0.66627	0.68748	0.6443	0.65902
0.67948	0.69663	0.5351	0.59679	0.72703	0.64815	0.655	0.63038	0.74698	0.58589	0.68373	0.71764	0.68862	0.67032	0.5971	0.73098	0.63965	0.61054	0.60507
0.65161	0.68414	0.55291	0.5617	0.71946	0.65748	0.63049	0.59128	0.74934	0.59176	0.71658	0.73554	0.73277	0.64899	0.63795	0.72197	0.68246	0.57752	0.64879
0.56963	0.68335	0.54763	0.56417	0.72	0.6694	0.63763	0.58831	0.71123	0.5863	0.70805	0.73008	0.6998	0.66348	0.6246	0.72608	0.6707	0.59922	0.63113
0.57188	0.66851	0.57489	0.61886	0.74454	0.67142	0.63772	0.56062	0.69176	0.57562	0.67119	0.71762	0.71876	0.66429	0.62313	0.71251	0.63822	0.68061	0.63143
0.57428	0.65238	0.56228	0.59768	0.73946	0.6886	0.65926	0.56969	0.71338	0.60799	0.66679	0.71196	0.73837	0.67708	0.68107	0.69556	0.65538	0.68863	0.6319
0.59332	0.68804	0.56406	0.65589	0.73674	0.65279	0.6734	0.56925	0.72807	0.58921	0.63436	0.73701	0.7281	0.68451	0.6404	0.6822	0.62225	0.64908	0.67346
0.60134	0.68091	0.57664	0.61781	0.75427	0.67723	0.62526	0.59877	0.7374	0.68677	0.70618	0.71477	0.7492	0.67985	0.64952	0.70247	0.66079	0.61506	0.67131
0.60544	0.71223	0.56323	0.61779	0.72247	0.6733	0.63745	0.59164	0.71713	0.5693	0.71862	0.72425	0.71932	0.64579	0.64689	0.71138	0.65505	0.67986	0.71308
0.59805	0.64995	0.56763	0.62219	0.77796	0.68171	0.64637	0.59022	0.71453	0.57799	0.66584	0.72547	0.69784	0.68993	0.6753	0.73984	0.66065	0.66695	0.66152
0.62965	0.67088	0.50639	0.59839	0.71764	0.69157	0.61726	0.60829	0.74873	0.59958	0.64674	0.70602	0.68949	0.68261	0.66731	0.73126	0.63856	0.63112	0.71254
0.6197	0.66517	0.55227	0.60318	0.7457	0.66419	0.63063	0.56038	0.7175	0.54535	0.66892	0.72516	0.76254	0.66342	0.65248	0.69982	0.63551	0.63326	0.66407
0.60531	0.65774	0.58671	0.63749	0.72768	0.64768	0.63151	0.59267	0.73618	0.66128	0.68603	0.74969	0.72273	0.66386	0.6317	0.68496	0.6824	0.65931	0.64891
0.60952	0.65781	0.58187	0.62509	0.69615	0.64703	0.64104	0.56285	0.75772	0.60749	0.67955	0.72943	0.69316	0.68665	0.64383	0.69181	0.69816	0.62203	0.66426
0.5941	0.61805	0.55668	0.52846	0.69676	0.67292	0.64812	0.61678	0.72008	0.57799	0.69801	0.73399	0.7354	0.68337	0.63464	0.7032	0.66417	0.60012	0.65692
0.65236	0.68219	0.59016	0.58684	0.70979	0.65604	0.66377	0.57838	0.728	0.579	0.67193	0.73147	0.71977	0.70986	0.615	0.72738	0.68594	0.60273	0.72155
0.58252	0.69111	0.55402	0.55878	0.7628	0.66855	0.64338	0.58143	0.75076	0.58305	0.7299	0.71884	0.69914	0.63796	0.64245	0.66404	0.68502	0.60741	0.6513
0.68019	0.64691	0.49402	0.64845	0.7887	0.67202	0.67105	0.5612	0.70988	0.60458	0.65669	0.72638	0.67566	0.67838	0.6136	0.72714	0.67668	0.61505	0.64701
0.65923	0.67909	0.56938	0.64798	0.70377	0.68956	0.63704	0.60841	0.74117	0.61367	0.74818	0.73225	0.72451	0.70694	0.61974	0.70739	0.70185	0.66301	0.66194
0.6297	0.66774	0.58574	0.61907	0.74115	0.63778	0.61765	0.60015	0.70065	0.6308	0.67795	0.72358	0.68653	0.67223	0.61881	0.65633	0.61641	0.67254	0.64479
0.61037	0.6683	0.53927	0.61967	0.7203	0.68621	0.62075	0.58026	0.73893	0.63359	0.72863	0.7205	0.71132	0.66632	0.65934	0.74682	0.6798	0.64206	0.69
0.63839	0.69729	0.57638	0.62324	0.79344	0.66933	0.62473	0.58745	0.71232	0.55898	0.72037	0.71658	0.75079	0.66668	0.66015	0.70331	0.64839	0.64286	0.6178
0.6319	0.67292	0.62685	0.63442	0.7557	0.63719	0.65045	0.56252	0.70367	0.59261	0.7201	0.73116	0.6793	0.70007	0.61454	0.70063	0.70918	0.62579	0.73193
0.57509	0.67279	0.58723	0.6273	0.7389	0.66824	0.65356	0.6062	0.75693	0.59322	0.66405	0.71161	0.71422	0.66716	0.63044	0.72401	0.70954	0.6202	0.6508
0.6413	0.66954	0.50605	0.62038	0.73609	0.67154	0.64922	0.61086	0.71585	0.59241	0.72985	0.70654	0.74126	0.69116	0.62161	0.71698	0.70999	0.58443	0.611
0.67333	0.66826	0.57206	0.52788	0.69895	0.69094	0.68149	0.5766	0.70589	0.64631	0.68305	0.75329	0.74241	0.66187	0.65073	0.70646	0.65537	0.64361	0.72547
0.63091	0.66112	0.55035	0.59628	0.68814	0.6791	0.61561	0.6003	0.69959	0.57731	0.72605	0.72613	0.73748	0.71147	0.61816	0.69705	0.65905	0.64874	0.66974
0.63291	0.66468	0.58198	0.56402	0.66875	0.66157	0.66856	0.5551	0.7368	0.5479	0.68658	0.70395	0.70685	0.67504	0.59565	0.73608	0.64099	0.61018	0.67049
0.61333	0.67053	0.54469	0.57688	0.69639	0.68128	0.64888	0.59047	0.72179	0.60338	0.70472	0.73874	0.76152	0.69385	0.60465	0.70571	0.60488	0.63019	0.66965
0.6503	0.68526	0.56059	0.64198	0.78134	0.65816	0.66066	0.576	0.71742	0.63972	0.70155	0.72379	0.72045	0.67928	0.61092	0.74662	0.71361	0.65048	0.6471
0.64805	0.66969	0.56217	0.57646	0.71788	0.65188	0.66694	0.59176	0.70707	0.5715	0.62341	0.72392	0.71011	0.70418	0.5993	0.7273	0.64585	0.63376	0.68216
0.64598	0.68	0.54346	0.55801	0.73279	0.64537	0.66356	0.57319	0.69172	0.59321	0.626	0.73723	0.73266	0.68605	0.65354	0.65949	0.65597	0.64025	0.64796
0.6107	0.65733	0.60004	0.66271	0.72036	0.68	0.64713	0.57756	0.73164	0.61983	0.68307	0.74797	0.70602	0.65877	0.58985	0.70411	0.59504	0.69604	0.61787
0.61553	0.63989	0.55444	0.60116	0.75318	0.67496	0.63452	0.59989	0.75497	0.59491	0.66661	0.71857	0.72592	0.70035	0.66546	0.73561	0.65747	0.67185	0.64645
0.64502	0.68635	0.55656	0.59465	0.72748	0.64062	0.6727	0.59883	0.73315	0.56804	0.72967	0.73227	0.68399	0.69602	0.67318	0.74966	0.60133	0.58493	0.67594
0.56333	0.66204	0.49251	0.58093	0.75973	0.67573	0.67851	0.58339	0.73204	0.57502	0.68674	0.70214	0.68785	0.68698	0.66924	0.66831	0.65366	0.62869	0.69095
0.59054	0.67758	0.57748	0.6412	0.74454	0.66753	0.65122	0.54043	0.736	0.61804	0.63507	0.73617	0.70511	0.67867	0.65461	0.69237	0.65286	0.59285	0.64882
0.60832	0.69629	0.58824	0.62561	0.71416	0.6467	0.61397	0.58711	0.71602	0.61588	0.68965	0.71125	0.73614	0.69323	0.64351	0.6938	0.63891	0.65572	0.61268
0.67756	0.71102	0.55642	0.54845	0.76311	0.66765	0.64091	0.56581	0.7585	0.6231	0.69818	0.72228	0.69945	0.6857	0.6071	0.67165	0.67567	0.6154	0.70862
0.61995	0.68214	0.58384	0.5963	0.69645	0.66578	0.66234	0.54958	0.74453	0.58996	0.69489	0.73579	0.68959	0.6637	0.62841	0.7457	0.65662	0.62455	0.62755
0.56313	0.67978	0.51946	0.60914	0.75795	0.66699	0.63144	0.58662	0.73941	0.58894	0.68806	0.72986	0.7207	0.7008	0.61823	0.76288	0.65587	0.71344	0.66416
0.68615	0.68816	0.58719	0.54234	0.75269	0.65531	0.64615	0.59922	0.71693	0.60405	0.66554	0.73598	0.75465	0.67545	0.66585	0.72445	0.62203	0.61652	0.61317
0.53693	0.66648	0.5601	0.5946	0.70265	0.65467	0.65755	0.55389	0.70693	0.55148	0.71761	0.75017	0.72149	0.66091	0.5694	0.71983	0.69689	0.61607	0.69965
0.62215	0.64867	0.58178	0.59151	0.71504	0.67612	0.65465	0.60298	0.74627	0.57274	0.7102	0.72905	0.71897	0.68716	0.6303	0.73278	0.65752	0.62998	0.64284
0.60019	0.64489	0.56842	0.65147	0.75908	0.66004	0.66177	0.5908	0.70823	0.62489	0.67637	0.72738	0.71696	0.67917	0.63954	0.715	0.66527	0.6309	0.64143
0.6131	0.68526	0.56863	0.62679	0.69069	0.63512	0.62947	0.56984	0.71547	0.56859	0.68025	0.73281	0.71468	0.696	0.6284	0.68542	0.66246	0.66112	0.62966
0.63984	0.65366	0.53876	0.64863	0.71546	0.64329	0.63162	0.61039	0.70944	0.67358	0.65836	0.74998	0.72272	0.67225	0.63628	0.68458	0.6561	0.65327	0.65074
0.65186	0.66739	0.58674	0.58529	0.72315	0.66671	0.65355	0.55928	0.7391	0.57735	0.68584	0.74791	0.74187	0.67574	0.6628	0.71887	0.66516	0.66898	0.66075
0.60013	0.67082	0.56458	0.57621	0.74726	0.67166	0.62365	0.57071	0.7144	0.59555	0.69451	0.73442	0.70275	0.67372	0.6364	0.75621	0.67224	0.63021	0.65502
0.63652	0.66205	0.56959	0.6183	0.74296	0.65359	0.64286	0.61093	0.73649	0.6216	0.71901	0.7416	0.7278	0.6732	0.67476	0.719	0.69094	0.65653	0.66154
0.62116	0.67597	0.56119	0.61257	0.72632	0.66381	0.63353	0.5635	0.69722	0.59519	0.72277	0.70955	0.75711	0.6961	0.67531	0.7105	0.68543	0.63404	0.69151
0.61755	0.67083	0.5587	0.56359	0.74431	0.67619	0.61767	0.57567	0.72172	0.57393	0.70434	0.73404	0.71767	0.66952	0.64294	0.70022	0.69608	0.66366	0.6313
0.63702	0.71233	0.5359	0.59812	0.74437	0.66211	0.64418	0.59907	0.69645	0.58931	0.70371	0.73132	0.66771	0.67194	0.68402	0.72512	0.66329	0.6344	0.67232
0.55823	0.68033	0.54788	0.65105	0.71666	0.63744	0.62019	0.59358	0.74173	0.58746	0.69976	0.7368	0.73806	0.66603	0.65969	0.75673	0.63392	0.63698	0.64545
0.57176	0.66997	0.51547	0.60486	0.72678	0.65947	0.65549	0.57261	0.72142	0.58741	0.69145	0.70499	0.71189	0.68141	0.67655	0.75524	0.6586	0.6788	0.63078
0.64893	0.64149	0.53389	0.56503	0.7604	0.63431	0.63748	0.58661	0.73956	0.64164	0.69934	0.75183	0.70255	0.68692	0.69343	0.70803	0.63759	0.69791	0.68866
0.61317	0.68525	0.51235	0.59767	0.72753	0.65352	0.67487	0.54412	0.75154	0.53593	0.67733	0.73215	0.68213	0.67404	0.6699	0.67217	0.68646	0.61968	0.66734
0.66401	0.64325	0.59766	0.60782	0.71023	0.66158	0.63839	0.56569	0.7349	0.60099	0.7187	0.73159	0.77735	0.64911	0.60792	0.71545	0.65491	0.62834	0.64617
0.60898	0.64728	0.54609	0.64238	0.7625	0.67004	0.6538	0.55605	0.73717	0.55154	0.71805	0.7332	0.73304	0.67041	0.6352	0.7653	0.68282	0.63498	0.66852
0.65791	0.67056	0.56943	0.5499	0.73275	0.66698	0.64145	0.56147	0.7131	0.67372	0.64766	0.70795	0.71287	0.64472	0.66239	0.70509	0.65612	0.62388	0.63454
0.62402	0.64944	0.57143	0.56836	0.71476	0.67306	0.62775	0.5791	0.7355	0.64917	0.66244	0.7308	0.67628	0.66283	0.63619	0.70518	0.65968	0.60701	0.66796
0.60371	0.6418	0.52475	0.59964	0.7475	0.6833	0.64689	0.53223	0.72116	0.55987	0.71235	0.7481	0.69956	0.67503	0.62543	0.75795	0.64037	0.64075	0.65995
0.56159	0.66058	0.54364	0.52596	0.76909	0.66135	0.63105	0.58354	0.74949	0.58555	0.70999	0.76763	0.71811	0.67544	0.62497	0.72488	0.63228	0.57582	0.65815
0.58106	0.68097	0.54364	0.60455	0.74148	0.66529	0.60403	0.5729	0.74859	0.62127	0.66801	0.72634	0.73618	0.68617	0.66961	0.76191	0.60112	0.62104	0.66968
0.63403	0.66069	0.59023	0.54378	0.70373	0.64306	0.65667	0.64501	0.70871	0.6038	0.68006	0.7194	0.71966	0.64567	0.65784	0.72096	0.65187	0.6287	0.59644
0.60522	0.65049	0.57789	0.61955	0.73572	0.68643	0.66369	0.59734	0.71622	0.61171	0.68786	0.73951	0.75786	0.70748	0.64028	0.71358	0.67514	0.59022	0.68485
0.55767	0.69505	0.60895	0.64645	0.67789	0.63366	0.63013	0.59015	0.73351	0.60373	0.6744	0.73744	0.71694	0.68866	0.62775	0.65047	0.69108	0.61598	0.6556
0.60597	0.65435	0.58632	0.57628	0.75683	0.66115	0.63189	0.62671	0.72736	0.54275	0.72312	0.72283	0.70652	0.63965	0.6542	0.71973	0.68504	0.5612	0.61017
0.6733	0.70033	0.52037	0.58175	0.70919	0.65877	0.64062	0.59675	0.73575	0.59013	0.71658	0.73279	0.69466	0.67971	0.60581	0.71527	0.68223	0.60233	0.62836
0.65802	0.66855	0.51774	0.59248	0.73929	0.65724	0.63374	0.5697	0.7355	0.64469	0.73698	0.71582	0.71874	0.69598	0.627	0.7207	0.63674	0.64331	0.71627
0.52598	0.65744	0.51508	0.62609	0.74705	0.61914	0.64764	0.55771	0.70818	0.62186	0.70708	0.72645	0.73257	0.67769	0.64282	0.76003	0.68524	0.63604	0.6026
0.59174	0.62255	0.50572	0.6212	0.74309	0.67831	0.66921	0.55971	0.717	0.61015	0.75366	0.73214	0.6782	0.67872	0.63717	0.7523	0.65387	0.69935	0.69638
0.60366	0.64315	0.57898	0.55338	0.7311	0.66361	0.63178	0.63826	0.71889	0.56867	0.73174	0.69227	0.71777	0.63962	0.62885	0.70987	0.65673	0.65407	0.7262
0.55832	0.67635	0.57093	0.6291	0.75978	0.64286	0.63784	0.60165	0.7117	0.57992	0.70086	0.7189	0.74029	0.64612	0.65414	0.73057	0.64114	0.66532	0.67678
0.5914	0.63891	0.5182	0.54618	0.73032	0.64288	0.65104	0.60431	0.73573	0.62092	0.76972	0.73478	0.67615	0.67616	0.60829	0.71209	0.61495	0.69965	0.65452
0.65528	0.66211	0.55608	0.64534	0.71288	0.64472	0.62965	0.54085	0.70657	0.63799	0.6853	0.71623	0.72545	0.65763	0.65045	0.71446	0.71582	0.64768	0.62369
0.59153	0.68332	0.57053	0.63329	0.76173	0.70103	0.65249	0.55377	0.70718	0.62955	0.73445	0.74795	0.7284	0.67164	0.61571	0.73493	0.70682	0.58193	0.68836
0.65656	0.67014	0.50325	0.60735	0.75947	0.66239	0.6375	0.59017	0.72541	0.60913	0.68196	0.7438	0.67856	0.68762	0.60505	0.7551	0.66453	0.65653	0.67642
0.6226	0.66526	0.60169	0.61157	0.71598	0.66746	0.67427	0.56388	0.74225	0.55523	0.66789	0.71843	0.69806	0.66831	0.6571	0.68609	0.67672	0.67334	0.64008
0.59248	0.64392	0.5258	0.61284	0.7241	0.6674	0.67724	0.5695	0.69203	0.5492	0.693	0.73447	0.70068	0.67859	0.64812	0.74004	0.63613	0.59406	0.64197
0.61591	0.67895	0.56005	0.61376	0.71443	0.65863	0.63271	0.58178	0.74914	0.6404	0.68793	0.74715	0.71877	0.68082	0.66132	0.6891	0.67352	0.61723	0.66414
0.63588	0.6486	0.58502	0.58382	0.74739	0.68881	0.62157	0.63273	0.74015	0.53129	0.71117	0.74371	0.74056	0.67675	0.62399	0.69742	0.6518	0.65745	0.66409
0.63153	0.66486	0.58108	0.6095	0.73429	0.65077	0.65729	0.55941	0.74216	0.63143	0.70655	0.70701	0.70484	0.69718	0.59624	0.69187	0.72709	0.60645	0.64404
0.63129	0.64873	0.57144	0.63849	0.73049	0.67733	0.63406	0.59548	0.69805	0.61623	0.68909	0.73713	0.6737	0.6707	0.60686	0.73363	0.60278	0.6988	0.68554
0.60431	0.66438	0.54068	0.54384	0.74198	0.64525	0.65859	0.5964	0.71655	0.5413	0.67488	0.7139	0.66597	0.68076	0.6492	0.69821	0.62388	0.59208	0.62426
0.65252	0.68128	0.56267	0.62619	0.73696	0.65178	0.66503	0.58936	0.73255	0.5656	0.69136	0.72179	0.69472	0.66685	0.67058	0.75367	0.57553	0.55948	0.68135
0.58735	0.65908	0.5934	0.54329	0.75589	0.65444	0.63036	0.58949	0.714	0.59225	0.65523	0.75566	0.67482	0.70876	0.63997	0.68536	0.66656	0.62076	0.68164
0.58132	0.66442	0.51068	0.59787	0.71891	0.66136	0.61974	0.5715	0.7271	0.5335	0.6852	0.7065	0.70867	0.68859	0.66003	0.69694	0.6775	0.58408	0.66149
0.57868	0.65679	0.5836	0.58607	0.70957	0.64433	0.62425	0.61287	0.72847	0.60436	0.72913	0.73384	0.76546	0.6641	0.66129	0.76328	0.66959	0.59341	0.68388
0.64864	0.65377	0.56078	0.59374	0.7292	0.70459	0.61137	0.5495	0.74041	0.5295	0.72649	0.74142	0.73456	0.68697	0.64595	0.75137	0.66405	0.62335	0.65943
0.62196	0.65696	0.62412	0.64169	0.71044	0.66004	0.62655	0.56527	0.7116	0.62115	0.69549	0.71215	0.72862	0.6661	0.6277	0.70502	0.64885	0.58906	0.62531
0.59997	0.66286	0.53654	0.61461	0.75801	0.65055	0.61451	0.58123	0.71702	0.59468	0.7367	0.72836	0.72473	0.68205	0.64897	0.704	0.67293	0.63992	0.6944
0.59186	0.67005	0.58842	0.57424	0.72267	0.64259	0.63317	0.58031	0.71518	0.58058	0.69405	0.73953	0.6892	0.6901	0.60236	0.74014	0.69734	0.61505	0.61357
0.52549	0.68655	0.56583	0.66561	0.74356	0.67595	0.64492	0.5958	0.77313	0.64599	0.74834	0.72611	0.71802	0.68048	0.67334	0.69653	0.61742	0.60365	0.59905
0.60953	0.66624	0.53251	0.62857	0.69974	0.67005	0.63268	0.57658	0.75596	0.58484	0.71604	0.71645	0.70581	0.65499	0.6564	0.73581	0.65526	0.68719	0.63502
0.60214	0.64783	0.53424	0.56088	0.71924	0.64882	0.66267	0.58101	0.71711	0.62215	0.73233	0.7276	0.66745	0.68917	0.62677	0.71156	0.70191	0.59688	0.71083
0.60073	0.6673	0.56737	0.58026	0.69171	0.67241	0.64699	0.60277	0.69857	0.58632	0.66627	0.73369	0.69574	0.6861	0.61328	0.70026	0.68582	0.60484	0.72718
0.60357	0.63516	0.55405	0.60099	0.73192	0.67728	0.66226	0.56092	0.73421	0.62212	0.69226	0.70645	0.64687	0.6955	0.64377	0.74542	0.6284	0.61313	0.65096
0.65669	0.67801	0.48083	0.60705	0.74693	0.68228	0.67139	0.62493	0.72424	0.55319	0.67021	0.71679	0.66162	0.6785	0.64234	0.70019	0.63095	0.64929	0.65072
0.61084	0.66611	0.54019	0.56646	0.70129	0.68151	0.64936	0.56316	0.73636	0.64199	0.69979	0.70087	0.73043	0.69435	0.63168	0.73758	0.66594	0.6196	0.62858
0.59465	0.69691	0.53503	0.61781	0.77036	0.6737	0.63121	0.60598	0.71431	0.63202	0.72465	0.71498	0.75328	0.66555	0.63252	0.73317	0.65949	0.61549	0.68562
0.62189	0.64431	0.49302	0.63125	0.71498	0.67549	0.64604	0.58484	0.72757	0.56948	0.69995	0.71975	0.71497	0.66482	0.59225	0.71896	0.71465	0.63491	0.6943
0.67583	0.68081	0.53164	0.59557	0.75198	0.66617	0.62465	0.59524	0.72916	0.62964	0.69008	0.72857	0.73573	0.68256	0.66751	0.69309	0.62468	0.60863	0.63826
0.64994	0.63375	0.56505	0.5701	0.7297	0.67666	0.644	0.5405	0.74319	0.56168	0.70759	0.7225	0.66802	0.70083	0.67844	0.63737	0.66191	0.58882	0.68275
0.57055	0.66976	0.54414	0.65278	0.70692	0.68493	0.6024	0.57051	0.7233	0.59321	0.70904	0.70458	0.71857	0.66957	0.65637	0.75562	0.69081	0.67505	0.65429
0.59615	0.67288	0.51684	0.60915	0.70598	0.66268	0.64795	0.55162	0.75516	0.6774	0.68117	0.71456	0.71935	0.67954	0.60528	0.69094	0.69134	0.58047	0.63466
0.56778	0.69724	0.59699	0.62904	0.76735	0.66454	0.62299	0.60877	0.75691	0.59371	0.72564	0.72381	0.69221	0.69832	0.61435	0.75335	0.61865	0.64419	0.68095
0.60826	0.63617	0.57671	0.57229	0.69039	0.67366	0.64554	0.55864	0.75622	0.61364	0.68006	0.71115	0.69324	0.69405	0.62297	0.73259	0.66225	0.61545	0.63597
0.58054	0.66331	0.56347	0.62529	0.73567	0.63915	0.64479	0.62276	0.70203	0.65035	0.70478	0.73191	0.73129	0.68979	0.62625	0.73963	0.58395	0.6548	0.66093
0.59204	0.68364	0.60351	0.64101	0.74698	0.64823	0.65397	0.57911	0.6923	0.63319	0.67683	0.71385	0.7347	0.67148	0.63502	0.71026	0.67231	0.60634	0.67513
0.61951	0.67839	0.51215	0.66277	0.7263	0.67093	0.63977	0.56097	0.75685	0.59042	0.70873	0.70131	0.70073	0.65817	0.61047	0.72858	0.68942	0.64256	0.701
0.64124	0.70649	0.548	0.59616	0.77112	0.6644	0.62755	0.59032	0.73832	0.59083	0.70282	0.71862	0.745	0.69448	0.6221	0.7214	0.6072	0.62887	0.66239
0.62063	0.6838	0.5694	0.60094	0.78618	0.6368	0.65779	0.60458	0.72421	0.6359	0.67576	0.7166	0.7131	0.69629	0.63781	0.68527	0.65499	0.7189	0.64476
0.55567	0.65554	0.52831	0.61127	0.74835	0.64958	0.67086	0.56294	0.72757	0.61136	0.71745	0.73203	0.7261	0.68735	0.61596	0.6389	0.618	0.61377	0.67028
0.64447	0.68352	0.5889	0.58931	0.72534	0.65779	0.65575	0.56492	0.72652	0.59046	0.66478	0.72517	0.71481	0.66078	0.6402	0.71258	0.61848	0.64364	0.62103
0.60897	0.65794	0.56088	0.642	0.76774	0.63227	0.63592	0.59448	0.70555	0.59929	0.65098	0.72078	0.68377	0.65556	0.66361	0.70238	0.67796	0.66897	0.66136
0.62462	0.67698	0.54705	0.57497	0.74138	0.67018	0.64318	0.59988	0.72192	0.56357	0.70113	0.71709	0.70253	0.69056	0.62314	0.72439	0.67669	0.60575	0.66215
0.6218	0.68027	0.55215	0.59496	0.73616	0.65128	0.62553	0.57745	0.70992	0.6547	0.70011	0.7403	0.73292	0.67097	0.60277	0.67891	0.66068	0.63182	0.66902
0.63776	0.65825	0.54746	0.65929	0.72447	0.61771	0.65007	0.54867	0.72625	0.61911	0.7398	0.72319	0.69531	0.67298	0.65179	0.73237	0.62996	0.64279	0.71082
0.58328	0.66991	0.55089	0.53633	0.77397	0.66498	0.62533	0.57589	0.70416	0.59653	0.72817	0.72603	0.75684	0.69148	0.6143	0.72354	0.62821	0.62932	0.71243
0.60007	0.70968	0.57303	0.64556	0.72527	0.68115	0.67708	0.57095	0.73582	0.60971	0.71864	0.74153	0.70388	0.69228	0.61033	0.77208	0.62219	0.61569	0.64908
0.62758	0.65533	0.54411	0.60148	0.74457	0.63182	0.65328	0.59001	0.76443	0.57092	0.71541	0.72606	0.717	0.67686	0.62367	0.73503	0.62762	0.66612	0.65862
0.6449	0.69349	0.60088	0.57486	0.70528	0.683	0.65096	0.54383	0.7484	0.61441	0.6718	0.72068	0.71213	0.68087	0.66363	0.70601	0.64923	0.68839	0.63461
0.59025	0.66142	0.55562	0.65843	0.70899	0.65789	0.63235	0.59849	0.71002	0.65908	0.70185	0.72571	0.72849	0.68219	0.64166	0.70241	0.64742	0.6382	0.62378
0.66145	0.6428	0.57942	0.57903	0.73957	0.6542	0.63154	0.59821	0.76039	0.66596	0.69612	0.74523	0.74364	0.67105	0.68227	0.75116	0.66379	0.60659	0.63152
0.62883	0.66433	0.55213	0.58748	0.73475	0.65884	0.65556	0.56218	0.73598	0.57502	0.72011	0.73428	0.73914	0.66787	0.66579	0.73748	0.6614	0.66436	0.67163
0.6382	0.69429	0.57713	0.60617	0.71366	0.66058	0.64777	0.58775	0.69769	0.61281	0.72247	0.72775	0.69534	0.6768	0.65246	0.70261	0.7064	0.66158	0.67389
0.60121	0.61657	0.55663	0.67107	0.74035	0.63634	0.62213	0.58984	0.71418	0.59436	0.71446	0.73058	0.72619	0.66723	0.63369	0.72444	0.65318	0.65031	0.69648
0.59466	0.67472	0.5976	0.58324	0.78704	0.67414	0.63695	0.61186	0.72667	0.6755	0.71651	0.73097	0.69161	0.67693	0.64271	0.70764	0.70506	0.70769	0.62869
0.63302	0.70413	0.57584	0.55408	0.70743	0.67783	0.64085	0.58054	0.7232	0.6305	0.7348	0.73427	0.72701	0.64843	0.66906	0.6982	0.66762	0.6436	0.63979
0.61185	0.69053	0.56429	0.61457	0.753	0.67417	0.65608	0.58047	0.735	0.64073	0.69013	0.71973	0.74526	0.67485	0.63806	0.73892	0.68096	0.64223	0.65024
0.59015	0.65592	0.47285	0.6461	0.73581	0.63018	0.68006	0.60558	0.72756	0.60002	0.70594	0.73355	0.72008	0.68221	0.64868	0.76543	0.70898	0.63493	0.61653
0.57867	0.64923	0.57839	0.59448	0.74616	0.67343	0.66749	0.56799	0.73827	0.61636	0.68319	0.71127	0.70423	0.70288	0.67551	0.70443	0.6841	0.5992	0.67727
0.64825	0.69304	0.53725	0.64638	0.7517	0.66214	0.66841	0.55897	0.72907	0.56835	0.70103	0.73989	0.70774	0.69197	0.63578	0.69278	0.66061	0.58799	0.66241
0.66407	0.6804	0.54348	0.60137	0.78821	0.67538	0.64259	0.59381	0.72626	0.62007	0.67463	0.73418	0.67528	0.68235	0.61995	0.70608	0.63999	0.65251	0.64504
0.59311	0.65004	0.54564	0.621	0.67885	0.6781	0.6767	0.58357	0.70396	0.59104	0.66811	0.73416	0.67665	0.69236	0.60434	0.68246	0.7172	0.60448	0.62343
0.62088	0.68858	0.60194	0.56265	0.71926	0.67352	0.66465	0.57381	0.75071	0.59302	0.70803	0.71219	0.70606	0.64853	0.6766	0.70947	0.62924	0.64046	0.70147
0.59279	0.68987	0.54211	0.60917	0.71226	0.65868	0.66843	0.59389	0.72246	0.61041	0.68968	0.72982	0.73915	0.6739	0.61789	0.72949	0.73667	0.6195	0.64628
0.57576	0.66535	0.54015	0.61477	0.72496	0.66827	0.68364	0.59955	0.75295	0.66148	0.70136	0.7383	0.67747	0.66888	0.69373	0.69803	0.69214	0.65676	0.67189
0.60389	0.64793	0.58205	0.66077	0.75418	0.63896	0.64231	0.61328	0.68539	0.65075	0.69686	0.71971	0.74192	0.66796	0.62313	0.75933	0.65136	0.68841	0.64595
0.61201	0.6836	0.56032	0.62618	0.73041	0.63884	0.65811	0.59328	0.7392	0.63351	0.72322	0.73577	0.70401	0.66879	0.62013	0.72509	0.64813	0.59584	0.69664
0.63151	0.66385	0.57622	0.57654	0.73541	0.63537	0.6564	0.57591	0.74342	0.61384	0.68766	0.74279	0.7284	0.64789	0.62082	0.70483	0.65488	0.66356	0.69518
0.57797	0.61518	0.59496	0.5918	0.70871	0.64994	0.61014	0.58862	0.75165	0.61162	0.67424	0.73241	0.72066	0.65523	0.63266	0.70833	0.6284	0.57419	0.62672
0.64727	0.6628	0.55782	0.64433	0.76945	0.67746	0.65595	0.56154	0.73311	0.59311	0.7144	0.72696	0.71595	0.6811	0.65739	0.74539	0.63869	0.5574	0.64062
0.62972	0.64904	0.53855	0.58722	0.73238	0.66404	0.64014	0.57132	0.71312	0.60901	0.65259	0.74195	0.72281	0.6817	0.64513	0.7008	0.67353	0.6896	0.65903
0.68289	0.6698	0.52517	0.56592	0.73438	0.68663	0.62476	0.57076	0.7285	0.58483	0.73051	0.74585	0.69468	0.69954	0.66097	0.72314	0.64025	0.64165	0.64247
0.65022	0.68363	0.58383	0.6078	0.74634	0.64437	0.65743	0.59549	0.74558	0.62181	0.72279	0.70806	0.70837	0.68174	0.65713	0.70196	0.68159	0.66389	0.68021
0.61478	0.66414	0.52938	0.57946	0.71155	0.64886	0.64325	0.57065	0.73238	0.60326	0.71438	0.70743	0.72768	0.67742	0.67817	0.69388	0.7102	0.63179	0.67168
0.55522	0.64285	0.51606	0.59217	0.742	0.65576	0.65958	0.57574	0.73491	0.53943	0.67917	0.70499	0.71432	0.67627	0.60847	0.69471	0.64292	0.58815	0.64365
0.61788	0.68833	0.54831	0.56439	0.75149	0.65899	0.63979	0.61011	0.72381	0.59834	0.71409	0.73338	0.7348	0.67768	0.66671	0.73688	0.65635	0.64899	0.67755
0.60913	0.67847	0.54243	0.56465	0.7132	0.65473	0.634	0.58651	0.74368	0.6282	0.65417	0.71475	0.7032	0.68598	0.64677	0.76753	0.69595	0.56439	0.62577
0.59443	0.68104	0.54944	0.58992	0.75359	0.61671	0.63415	0.56916	0.73253	0.63835	0.68706	0.68873	0.72026	0.67142	0.60763	0.69118	0.65766	0.64111	0.6621
0.58256	0.68222	0.5361	0.62842	0.73278	0.66736	0.65175	0.60758	0.72856	0.63467	0.70031	0.71326	0.7451	0.6617	0.62564	0.69587	0.69815	0.62861	0.6482
0.6316	0.66641	0.57685	0.58441	0.70815	0.66335	0.67933	0.59246	0.73749	0.64477	0.65188	0.72424	0.6987	0.66241	0.69321	0.73604	0.63999	0.70253	0.60137
0.61983	0.64229	0.54991	0.6093	0.69265	0.64204	0.63277	0.55224	0.73675	0.61504	0.65794	0.72553	0.69313	0.67959	0.62949	0.73756	0.60484	0.59857	0.64498
0.6812	0.66266	0.53981	0.60659	0.75184	0.67155	0.65816	0.60439	0.73259	0.63331	0.69498	0.71527	0.67239	0.68231	0.6235	0.76019	0.61813	0.66686	0.68078
0.59499	0.66183	0.5793	0.59369	0.72012	0.67043	0.65409	0.58101	0.72494	0.56589	0.71546	0.71688	0.72432	0.68429	0.64601	0.68186	0.67137	0.65447	0.6677
0.68644	0.66909	0.55712	0.58121	0.71345	0.66832	0.65814	0.5838	0.7133	0.64448	0.69025	0.69841	0.71636	0.64785	0.67913	0.73776	0.68814	0.61847	0.62005
0.60489	0.66857	0.52009	0.60707	0.72827	0.67338	0.63906	0.59049	0.71565	0.57028	0.65451	0.72637	0.69894	0.68032	0.60463	0.72277	0.68763	0.60679	0.61189
0.58076	0.66252	0.58741	0.61105	0.73097	0.6544	0.58983	0.56208	0.71576	0.56091	0.71696	0.71607	0.74992	0.67336	0.65319	0.76408	0.69051	0.64284	0.59292
0.63291	0.68281	0.5433	0.60639	0.71387	0.66907	0.64504	0.56951	0.70101	0.59476	0.67411	0.73184	0.71736	0.71829	0.65585	0.72294	0.61763	0.64955	0.67828
0.66325	0.63476	0.58331	0.60849	0.69167	0.6424	0.66945	0.55607	0.70213	0.68033	0.66216	0.72527	0.74684	0.66786	0.61848	0.7452	0.66434	0.63965	0.61369
0.61254	0.67673	0.53504	0.6282	0.77177	0.63818	0.63803	0.5948	0.69805	0.61506	0.75228	0.71142	0.72243	0.69002	0.59567	0.70717	0.65021	0.63747	0.64538
0.65623	0.64824	0.58988	0.59179	0.76082	0.67199	0.6408	0.61792	0.712	0.61657	0.74084	0.72414	0.71165	0.65805	0.63862	0.73204	0.64559	0.61492	0.61712
0.5881	0.64707	0.53129	0.63053	0.72311	0.65094	0.62804	0.58351	0.72981	0.59178	0.72007	0.74003	0.66279	0.67348	0.63227	0.67381	0.66504	0.64978	0.67667
0.54263	0.64933	0.57174	0.6134	0.71587	0.67581	0.62824	0.5881	0.72735	0.59103	0.68721	0.7107	0.71876	0.69697	0.6444	0.70755	0.67656	0.62969	0.63252
0.58937	0.64021	0.56156	0.61732	0.70693	0.65136	0.63598	0.58547	0.74798	0.61727	0.71613	0.7329	0.74143	0.68605	0.65337	0.71249	0.69041	0.59696	0.70149
0.6007	0.68887	0.55622	0.61688	0.68946	0.66427	0.65999	0.60962	0.73494	0.60693	0.7048	0.71561	0.70305	0.66904	0.65264	0.7224	0.70641	0.61557	0.63014
0.61896	0.68675	0.55364	0.61479	0.72579	0.68961	0.65163	0.57785	0.73493	0.6206	0.70499	0.73717	0.72018	0.67823	0.65406	0.70401	0.69374	0.61473	0.65796
0.61694	0.69503	0.53085	0.5447	0.70126	0.65754	0.62973	0.58299	0.75316	0.62958	0.67992	0.74519	0.74585	0.68174	0.6018	0.76691	0.66251	0.64707	0.62588
0.60938	0.6643	0.58091	0.63101	0.72531	0.66627	0.62947	0.59498	0.73038	0.61755	0.7599	0.71603	0.73756	0.65949	0.65803	0.74135	0.68476	0.59164	0.65845
0.58762	0.65246	0.54923	0.62067	0.72871	0.66218	0.62977	0.59382	0.72211	0.62383	0.69959	0.72834	0.74297	0.66692	0.72014	0.71504	0.65777	0.60666	0.67062
0.63575	0.65604	0.53261	0.59147	0.69474	0.64953	0.67115	0.59215	0.70878	0.60229	0.69241	0.74297	0.69528	0.6802	0.65343	0.74909	0.62968	0.6633	0.60649
0.67566	0.66105	0.53453	0.60741	0.68071	0.6453	0.62517	0.5896	0.74777	0.63032	0.67331	0.71959	0.71135	0.70676	0.60108	0.74195	0.70573	0.64314	0.72345
0.66142	0.64677	0.59031	0.5943	0.75205	0.67667	0.63893	0.5797	0.72197	0.62805	0.64684	0.70785	0.72956	0.69124	0.62411	0.7466	0.6381	0.6681	0.63938
0.63937	0.63339	0.54208	0.57951	0.7214	0.64728	0.62944	0.56682	0.72233	0.59535	0.70434	0.72915	0.72807	0.66868	0.67145	0.72242	0.656	0.58974	0.66198
0.5606	0.70335	0.54681	0.58214	0.7596	0.64098	0.63635	0.60561	0.74471	0.61726	0.71461	0.73683	0.72819	0.69668	0.6306	0.71153	0.64226	0.6341	0.66857
0.6079	0.69698	0.55173	0.60083	0.73938	0.64185	0.64293	0.57943	0.73901	0.62093	0.72289	0.73428	0.69755	0.66052	0.61729	0.65765	0.66378	0.55764	0.72317
0.63352	0.7267	0.50847	0.65535	0.72737	0.67168	0.64205	0.60886	0.74872	0.57493	0.70251	0.72903	0.76537	0.67177	0.59763	0.7361	0.64363	0.63055	0.68476
0.62889	0.65459	0.5798	0.57317	0.74782	0.64955	0.67328	0.59448	0.73954	0.58668	0.63876	0.70977	0.72309	0.65674	0.64907	0.66788	0.60411	0.60963	0.62371
0.60712	0.68025	0.5474	0.61208	0.70246	0.65387	0.6399	0.56192	0.76244	0.58206	0.73747	0.7153	0.73367	0.65688	0.63235	0.67373	0.64204	0.63354	0.69516
0.6	0.67705	0.55367	0.61665	0.71129	0.68558	0.66342	0.56474	0.75221	0.61254	0.72403	0.70507	0.70309	0.6823	0.66156	0.73986	0.69539	0.65496	0.68457
0.59776	0.65103	0.62957	0.6689	0.72031	0.64707	0.63052	0.58367	0.76342	0.59414	0.72989	0.72794	0.71036	0.69304	0.64208	0.73977	0.653	0.65582	0.68987
0.54282	0.6715	0.55302	0.56926	0.76637	0.67607	0.64748	0.59742	0.71712	0.63002	0.69214	0.71787	0.72018	0.66756	0.64305	0.72533	0.63487	0.67217	0.75035
0.66171	0.6652	0.56772	0.62201	0.72281	0.65863	0.61184	0.5732	0.74497	0.61775	0.67283	0.72411	0.72041	0.68088	0.6448	0.69505	0.67111	0.58043	0.71628
0.65651	0.65453	0.51703	0.65398	0.74503	0.65823	0.67136	0.59091	0.70897	0.63797	0.70126	0.72242	0.69373	0.67645	0.58988	0.68773	0.69632	0.55224	0.66491
0.64485	0.66117	0.58806	0.61438	0.67574	0.64732	0.66346	0.56653	0.70499	0.61894	0.67322	0.74731	0.72819	0.67487	0.64585	0.70804	0.65951	0.66601	0.66671
0.61882	0.66778	0.60155	0.61496	0.71994	0.68942	0.6561	0.58768	0.72525	0.63883	0.71315	0.73256	0.70464	0.71587	0.6651	0.72925	0.65915	0.64572	0.69174
0.61688	0.65356	0.57483	0.60992	0.77177	0.64709	0.65609	0.53194	0.74637	0.59787	0.75396	0.71573	0.70403	0.68927	0.63379	0.69096	0.67453	0.65138	0.65617
0.55837	0.66466	0.54528	0.57211	0.78969	0.7035	0.63421	0.6109	0.70861	0.59464	0.71649	0.72983	0.76083	0.67153	0.60024	0.7233	0.6661	0.61821	0.63938
0.60902	0.71343	0.52757	0.66376	0.72383	0.62862	0.63533	0.53533	0.77415	0.58934	0.70777	0.73074	0.69779	0.69394	0.63828	0.67815	0.65531	0.69487	0.66392
0.64974	0.6725	0.58632	0.62889	0.73165	0.67121	0.64447	0.57718	0.73104	0.52586	0.66863	0.72378	0.71951	0.65397	0.60885	0.73301	0.67359	0.65346	0.65617
0.60355	0.64116	0.60882	0.60385	0.71983	0.63926	0.63487	0.59525	0.74134	0.62544	0.68672	0.7201	0.74221	0.69162	0.61989	0.67528	0.61448	0.61198	0.69629
0.60029	0.66521	0.56567	0.67298	0.72151	0.65254	0.64329	0.59273	0.71992	0.58132	0.69701	0.7276	0.73012	0.65195	0.61755	0.73349	0.66255	0.62681	0.66808
0.62987	0.6465	0.60381	0.58816	0.71453	0.62481	0.63045	0.59834	0.75918	0.59315	0.67716	0.74382	0.7284	0.7003	0.62065	0.73786	0.67384	0.62923	0.67329
0.69141	0.6699	0.5923	0.58895	0.74103	0.66891	0.6303	0.57971	0.75172	0.62334	0.71813	0.73183	0.74558	0.63556	0.61839	0.68164	0.66605	0.67379	0.656
0.62724	0.66678	0.5217	0.59116	0.72897	0.65559	0.61656	0.58843	0.73373	0.54097	0.69131	0.73691	0.74181	0.65378	0.6192	0.75494	0.72334	0.63615	0.65371
0.62653	0.69681	0.56199	0.60753	0.7471	0.62405	0.63934	0.5798	0.72104	0.62552	0.70317	0.72871	0.72389	0.68288	0.68902	0.71113	0.66833	0.68235	0.66258
0.65349	0.65379	0.52961	0.57541	0.77442	0.66802	0.64052	0.59253	0.71573	0.66092	0.73707	0.73902	0.70148	0.65791	0.64589	0.69235	0.66904	0.68873	0.64754
0.5898	0.63351	0.56274	0.61396	0.74795	0.67604	0.64171	0.58951	0.72472	0.65091	0.68985	0.6984	0.7243	0.66788	0.63264	0.70643	0.61766	0.6263	0.67507
0.63693	0.66777	0.57736	0.59244	0.72428	0.68138	0.6426	0.57648	0.69707	0.5978	0.68474	0.72752	0.75105	0.63593	0.63966	0.70637	0.64145	0.58103	0.60356
0.60653	0.63482	0.54167	0.60373	0.72458	0.63238	0.62166	0.56001	0.6848	0.59888	0.69043	0.71961	0.68912	0.69067	0.6315	0.73746	0.68704	0.61764	0.69806
0.61305	0.62455	0.59516	0.61286	0.75533	0.66786	0.61434	0.60182	0.71453	0.61005	0.72698	0.73442	0.71509	0.6862	0.62391	0.71447	0.6804	0.66354	0.64548
0.57394	0.66647	0.53085	0.62243	0.72548	0.65058	0.6537	0.54543	0.72815	0.5879	0.6908	0.74857	0.70178	0.68032	0.64628	0.68477	0.69855	0.6672	0.61819
0.61726	0.70738	0.55319	0.60496	0.69873	0.66175	0.65611	0.58062	0.74256	0.60296	0.6859	0.74061	0.72848	0.67065	0.65978	0.74174	0.67898	0.65096	0.6885
0.63156	0.68035	0.56821	0.57786	0.71304	0.66715	0.63302	0.60253	0.72127	0.56091	0.7428	0.71586	0.68112	0.6851	0.60806	0.69276	0.60251	0.63317	0.68488
0.63225	0.63924	0.54036	0.61479	0.71563	0.66485	0.65875	0.60452	0.73665	0.581	0.67442	0.71922	0.73763	0.68225	0.62518	0.7318	0.74576	0.60362	0.64557
0.62357	0.63123	0.54021	0.56094	0.70476	0.64429	0.64382	0.56729	0.72196	0.58959	0.73314	0.74653	0.71052	0.66848	0.62304	0.7128	0.6796	0.66484	0.67846
0.60646	0.68029	0.58071	0.59415	0.72552	0.66674	0.64902	0.59488	0.75191	0.60175	0.74148	0.75595	0.73579	0.65895	0.60181	0.69785	0.68676	0.61989	0.6555
0.65143	0.66065	0.55828	0.58403	0.76435	0.65321	0.63884	0.5907	0.70405	0.59654	0.70233	0.7331	0.75064	0.69042	0.65191	0.68083	0.66751	0.66619	0.66602
0.63308	0.66135	0.59953	0.5978	0.728	0.68098	0.64262	0.65333	0.74128	0.5243	0.7224	0.73082	0.75451	0.70238	0.67127	0.74792	0.6308	0.66518	0.68098
0.65111	0.7081	0.57104	0.5761	0.68881	0.68084	0.68556	0.58017	0.6935	0.59914	0.71561	0.72756	0.68923	0.68705	0.61927	0.73893	0.64106	0.67731	0.61248
0.6115	0.65899	0.61567	0.5572	0.73321	0.64158	0.62835	0.59667	0.73298	0.59745	0.6825	0.73032	0.74089	0.63081	0.66234	0.70635	0.652	0.65633	0.72066
0.62677	0.64273	0.61481	0.58395	0.69852	0.66712	0.64816	0.5965	0.72824	0.58073	0.75833	0.70447	0.75379	0.68634	0.61587	0.6963	0.68541	0.62289	0.68
0.57285	0.67342	0.55715	0.59362	0.68605	0.65778	0.6279	0.55257	0.72836	0.57725	0.69406	0.70832	0.72246	0.70821	0.64588	0.73284	0.71116	0.63534	0.67051
0.60382	0.63825	0.58098	0.59501	0.74072	0.67033	0.67482	0.55523	0.72015	0.617	0.64046	0.73143	0.70658	0.68779	0.63696	0.72983	0.63473	0.62592	0.66115
0.61197	0.69601	0.56328	0.53913	0.76951	0.63091	0.64612	0.58622	0.72635	0.58071	0.65989	0.72063	0.76855	0.65419	0.64986	0.72844	0.66728	0.601	0.65189
0.59947	0.65462	0.54489	0.54496	0.6956	0.63888	0.63948	0.57989	0.7124	0.65953	0.69627	0.75096	0.7189	0.67922	0.64253	0.68118	0.68013	0.65448	0.6556
0.6144	0.65702	0.53114	0.62033	0.72951	0.65456	0.63945	0.5624	0.72756	0.65132	0.67598	0.72815	0.72539	0.67877	0.61365	0.69214	0.63785	0.65226	0.66988
0.642	0.64884	0.58206	0.56166	0.70258	0.66869	0.64312	0.57866	0.73877	0.66102	0.66902	0.70774	0.68583	0.66814	0.61969	0.70676	0.65333	0.60591	0.6736
0.58426	0.70212	0.60611	0.60256	0.74511	0.66825	0.66705	0.57026	0.71758	0.599	0.69363	0.74341	0.70819	0.71136	0.64869	0.72214	0.62952	0.65366	0.69768
0.64666	0.6509	0.54874	0.64189	0.73162	0.67964	0.63895	0.54889	0.71732	0.59529	0.72423	0.72967	0.7154	0.708	0.68376	0.71635	0.67382	0.6287	0.65898
0.63666	0.67299	0.5576	0.58562	0.75681	0.67042	0.6469	0.59334	0.72742	0.6431	0.65466	0.68807	0.75182	0.69157	0.63936	0.7184	0.66004	0.6523	0.69727
0.59405	0.66334	0.53969	0.55949	0.77331	0.69741	0.6545	0.59086	0.72024	0.65859	0.67411	0.74618	0.66552	0.68507	0.66007	0.69432	0.63107	0.66616	0.62582
0.61882	0.64094	0.56101	0.56557	0.68798	0.6648	0.65322	0.59732	0.7354	0.55542	0.69309	0.6997	0.73412	0.69174	0.61936	0.7692	0.63889	0.63702	0.61757
0.60658	0.71809	0.57855	0.58565	0.73889	0.65722	0.65637	0.611	0.71725	0.62858	0.69227	0.74425	0.69226	0.66481	0.6376	0.73089	0.64016	0.61411	0.59679
0.61715	0.6742	0.59498	0.59574	0.70903	0.66285	0.64431	0.56879	0.72054	0.57181	0.65297	0.74925	0.70588	0.66683	0.6693	0.71357	0.62451	0.6484	0.69771
0.59458	0.6808	0.50591	0.64695	0.7376	0.65486	0.63436	0.58576	0.74727	0.67066	0.67025	0.71922	0.70479	0.64997	0.6027	0.71762	0.61544	0.61203	0.69122
0.6337	0.66622	0.56086	0.58255	0.71827	0.64166	0.65874	0.5959	0.74171	0.58494	0.7121	0.73927	0.67106	0.69054	0.67134	0.68157	0.65318	0.61511	0.56249
0.58143	0.66381	0.53923	0.61082	0.70385	0.64457	0.65357	0.5605	0.71251	0.61195	0.61927	0.73433	0.67565	0.67321	0.66073	0.66699	0.61427	0.65132	0.68964
0.56995	0.65691	0.56837	0.58195	0.68444	0.65513	0.6498	0.60408	0.69877	0.67573	0.72094	0.72036	0.69414	0.68087	0.63432	0.74769	0.67762	0.60643	0.66658
0.61866	0.69324	0.58181	0.60974	0.71599	0.63981	0.63524	0.5818	0.70516	0.56554	0.69246	0.72816	0.66043	0.68071	0.63842	0.70739	0.62258	0.65655	0.6265
0.57545	0.66609	0.58513	0.60472	0.71274	0.65856	0.64994	0.57063	0.70216	0.55748	0.68679	0.7228	0.69098	0.67728	0.63341	0.70101	0.63763	0.65138	0.65065
0.64645	0.7068	0.53957	0.60344	0.75096	0.6784	0.64235	0.56363	0.71738	0.56911	0.68317	0.74752	0.68586	0.7255	0.6249	0.688	0.67925	0.63372	0.66224
0.64395	0.67224	0.57399	0.57852	0.75006	0.64353	0.65072	0.57245	0.72312	0.66198	0.71544	0.71406	0.71116	0.70523	0.63882	0.72841	0.69641	0.60055	0.67817
0.55713	0.65736	0.56025	0.58411	0.70854	0.66592	0.63507	0.60112	0.71721	0.6156	0.65953	0.72089	0.72964	0.70639	0.62438	0.70518	0.65953	0.61648	0.60261
0.60679	0.68113	0.5931	0.61952	0.77374	0.66524	0.64387	0.59608	0.74271	0.62622	0.67892	0.73942	0.76203	0.6925	0.63022	0.74401	0.65113	0.62235	0.74605
0.64132	0.65136	0.57687	0.6158	0.71917	0.67434	0.64686	0.60448	0.73104	0.61543	0.68123	0.73357	0.69933	0.66301	0.65313	0.70869	0.57097	0.61263	0.64987
0.63528	0.70835	0.54607	0.60427	0.73307	0.66153	0.6342	0.56476	0.77411	0.56301	0.71717	0.72889	0.70431	0.69084	0.61573	0.65886	0.61117	0.591	0.6104
0.66397	0.67382	0.56377	0.53633	0.75345	0.63559	0.65376	0.62673	0.74937	0.51514	0.68058	0.7309	0.68309	0.67334	0.64737	0.71049	0.63822	0.63881	0.65783
0.63675	0.66657	0.60922	0.54237	0.69132	0.67994	0.63552	0.55449	0.72352	0.54933	0.69388	0.71489	0.72257	0.66851	0.58518	0.68455	0.66461	0.62305	0.69642
0.65388	0.69551	0.4942	0.56923	0.71522	0.65979	0.66309	0.59643	0.75788	0.61331	0.67117	0.7055	0.74934	0.66599	0.656	0.6943	0.71105	0.61812	0.61846
0.65366	0.66136	0.55873	0.59495	0.70369	0.6781	0.6239	0.60103	0.73736	0.60328	0.69823	0.71062	0.74402	0.68206	0.65739	0.72063	0.70204	0.59294	0.65317
0.62025	0.66227	0.56553	0.62399	0.71608	0.65604	0.65795	0.61526	0.73754	0.55752	0.72695	0.7434	0.72424	0.68525	0.65543	0.68966	0.6765	0.65858	0.61636
0.62775	0.67983	0.60759	0.66166	0.73222	0.65324	0.62678	0.59254	0.71247	0.61846	0.66623	0.73165	0.73041	0.70173	0.67973	0.75233	0.62113	0.65482	0.6376
0.67863	0.66123	0.5552	0.56577	0.72575	0.68934	0.66624	0.57695	0.69935	0.61599	0.70506	0.71423	0.72038	0.72378	0.64306	0.72277	0.61636	0.69061	0.65863
0.56201	0.65397	0.49091	0.60973	0.75239	0.65561	0.64039	0.56797	0.74276	0.58965	0.70071	0.72723	0.73333	0.67485	0.62647	0.68531	0.65512	0.64878	0.60498
0.58965	0.64289	0.59003	0.57326	0.74355	0.67822	0.62069	0.62615	0.70255	0.63305	0.70034	0.73927	0.71828	0.70613	0.6116	0.70074	0.62672	0.70916	0.63731
0.6014	0.66132	0.53465	0.6122	0.69945	0.67935	0.66462	0.57044	0.73842	0.57381	0.6883	0.72688	0.73304	0.68917	0.61096	0.72802	0.62522	0.64808	0.64388
0.59347	0.62478	0.5751	0.57714	0.75673	0.66536	0.65531	0.5791	0.73169	0.67223	0.67406	0.71984	0.68552	0.65486	0.63463	0.71981	0.65526	0.69066	0.71122
0.58843	0.67728	0.57562	0.67928	0.71738	0.6573	0.66218	0.5917	0.76961	0.62076	0.70438	0.70652	0.70966	0.69453	0.62003	0.7594	0.67516	0.61304	0.64655
0.63466	0.67331	0.49722	0.57024	0.7118	0.6707	0.61652	0.59606	0.72023	0.56581	0.67348	0.73169	0.73472	0.69526	0.62185	0.70928	0.64943	0.6313	0.65493
0.64394	0.66733	0.54263	0.6109	0.72582	0.65653	0.65114	0.57573	0.73527	0.64571	0.6996	0.71733	0.70886	0.67914	0.68235	0.75507	0.6552	0.5951	0.62632
0.60744	0.66328	0.53934	0.55232	0.7133	0.68294	0.63081	0.57969	0.75724	0.64033	0.68827	0.7038	0.7387	0.6713	0.63774	0.75075	0.63419	0.66184	0.6306
0.60896	0.64234	0.59808	0.63576	0.69624	0.67584	0.64313	0.56454	0.75169	0.61895	0.6902	0.71575	0.7206	0.7014	0.68437	0.73686	0.63339	0.63331	0.6213
0.6341	0.69704	0.52562	0.61805	0.7685	0.66136	0.64734	0.60387	0.7428	0.58716	0.70763	0.71426	0.7316	0.65784	0.61159	0.72488	0.6487	0.57205	0.65015
0.55445	0.65974	0.60186	0.57628	0.72243	0.62742	0.63345	0.59426	0.72016	0.62262	0.67067	0.73371	0.66049	0.66686	0.62744	0.75994	0.62113	0.62202	0.68065
0.63621	0.65393	0.56656	0.64116	0.76121	0.67934	0.64932	0.5668	0.71341	0.62157	0.68151	0.70642	0.72206	0.72305	0.64058	0.67962	0.63732	0.6211	0.65384
0.64496	0.67022	0.59278	0.58455	0.6832	0.65535	0.62648	0.5863	0.74645	0.60318	0.70068	0.75141	0.68785	0.68956	0.62204	0.69736	0.63167	0.6798	0.72426
0.58889	0.68731	0.59115	0.59726	0.74911	0.65886	0.66331	0.57055	0.71458	0.60991	0.69506	0.7058	0.70652	0.67639	0.61463	0.7126	0.62388	0.61843	0.66364
0.57252	0.68261	0.53874	0.56943	0.71971	0.67581	0.65362	0.56663	0.71236	0.57721	0.71645	0.73299	0.70868	0.67658	0.63236	0.72968	0.63694	0.64303	0.67227
0.57109	0.66793	0.54879	0.54455	0.72744	0.64801	0.65278	0.55445	0.70162	0.59317	0.72973	0.72368	0.67766	0.68506	0.60703	0.69832	0.69408	0.6442	0.62949
0.59375	0.66312	0.56111	0.58126	0.72901	0.65597	0.6472	0.59847	0.72288	0.60019	0.69663	0.72709	0.67857	0.66897	0.61737	0.72393	0.61932	0.64442	0.60009
0.5938	0.6882	0.52243	0.56048	0.76573	0.67082	0.6627	0.60042	0.73198	0.65132	0.67245	0.7259	0.70421	0.68092	0.657	0.66517	0.64406	0.62913	0.64557
0.64183	0.6264	0.60237	0.69162	0.75101	0.65742	0.65462	0.55037	0.7345	0.61904	0.69802	0.71394	0.71934	0.65744	0.63945	0.68512	0.67952	0.60806	0.62115
0.5852	0.62322	0.58663	0.56094	0.68968	0.66185	0.63899	0.57362	0.72143	0.62876	0.71345	0.74628	0.69973	0.69537	0.66442	0.75104	0.65165	0.57482	0.67216
0.59957	0.65675	0.54786	0.58191	0.72444	0.69064	0.64682	0.60978	0.72846	0.61213	0.64301	0.71075	0.76721	0.6565	0.64875	0.74366	0.60735	0.65242	0.65241
0.68745	0.64701	0.55142	0.60106	0.70872	0.65243	0.63561	0.61567	0.714	0.64171	0.69831	0.71841	0.68043	0.69919	0.60792	0.71176	0.71559	0.61449	0.6907
0.5889	0.6706	0.5735	0.60093	0.7272	0.68666	0.62593	0.602	0.72524	0.59845	0.67422	0.71962	0.70045	0.6431	0.63312	0.70747	0.62651	0.60159	0.64489
0.62817	0.68337	0.58566	0.58701	0.73879	0.63212	0.65257	0.55325	0.74554	0.66196	0.69063	0.73041	0.72214	0.65946	0.69209	0.65533	0.65272	0.6273	0.61296
0.61533	0.67787	0.5235	0.59036	0.78322	0.66063	0.64685	0.6012	0.72579	0.61056	0.67882	0.73117	0.69971	0.66065	0.66813	0.75549	0.68068	0.64092	0.64121
0.61588	0.68181	0.56778	0.60548	0.73298	0.65312	0.63163	0.59487	0.71903	0.56751	0.69675	0.73008	0.71957	0.67554	0.64515	0.69051	0.66112	0.56548	0.65707
0.61549	0.67404	0.54161	0.5478	0.72193	0.66968	0.63831	0.56124	0.72598	0.58011	0.70111	0.722	0.70194	0.70106	0.6095	0.7015	0.59773	0.61961	0.65917
0.65371	0.70041	0.51829	0.60952	0.72944	0.62142	0.65113	0.57275	0.74435	0.62041	0.73622	0.72551	0.73968	0.6822	0.68739	0.76539	0.67483	0.63035	0.66004
0.59787	0.64602	0.62275	0.61634	0.73165	0.65614	0.64846	0.55413	0.75166	0.57179	0.73479	0.72532	0.74386	0.66369	0.59819	0.73533	0.67671	0.58935	0.68028
0.62038	0.69265	0.57872	0.60881	0.72059	0.67155	0.66135	0.58529	0.72094	0.59741	0.71538	0.72151	0.71049	0.64792	0.637	0.7242	0.6538	0.63766	0.67149
0.62689	0.69737	0.59162	0.57079	0.70429	0.642	0.65941	0.57951	0.70216	0.57763	0.72936	0.73783	0.73842	0.67349	0.6793	0.71225	0.70409	0.66414	0.65583
0.68595	0.7024	0.50834	0.59723	0.74223	0.66666	0.66103	0.56728	0.72143	0.59788	0.72133	0.7179	0.70183	0.6899	0.62522	0.73447	0.64805	0.63359	0.65319
0.62014	0.67948	0.5495	0.57448	0.78273	0.67016	0.64206	0.59587	0.76549	0.58743	0.69923	0.73807	0.70549	0.66745	0.62314	0.74136	0.65005	0.64365	0.67105
0.62113	0.73874	0.55686	0.57097	0.75748	0.66239	0.6533	0.54973	0.73922	0.58561	0.68852	0.73118	0.70457	0.68639	0.64273	0.68307	0.64359	0.65714	0.63421
0.59655	0.66245	0.52661	0.6321	0.73639	0.66826	0.65334	0.56853	0.72173	0.56659	0.69061	0.73074	0.72374	0.68729	0.601	0.71332	0.68397	0.68469	0.65358
0.63011	0.68394	0.50089	0.61773	0.76521	0.66927	0.65065	0.60164	0.73304	0.64354	0.70709	0.72042	0.73832	0.65021	0.5875	0.72098	0.66769	0.68783	0.63284
0.61618	0.67556	0.58213	0.60483	0.70598	0.66542	0.65049	0.57386	0.74648	0.54784	0.69228	0.72605	0.71791	0.6719	0.63201	0.72714	0.69104	0.63563	0.60115
0.61179	0.65191	0.56416	0.6817	0.70432	0.67658	0.64477	0.57778	0.72846	0.64273	0.68563	0.70605	0.71678	0.66534	0.60058	0.71164	0.6368	0.66072	0.69766
0.60854	0.66904	0.5859	0.59245	0.72037	0.68361	0.63639	0.61327	0.70054	0.61789	0.74057	0.72177	0.72848	0.69193	0.62	0.74873	0.69376	0.58715	0.66387
0.57781	0.64793	0.57128	0.5549	0.77627	0.67397	0.65291	0.55894	0.71289	0.64103	0.70519	0.70257	0.73552	0.68422	0.6702	0.70597	0.72831	0.63402	0.65393
0.61931	0.68955	0.53444	0.60013	0.71093	0.64063	0.66248	0.5722	0.74594	0.62428	0.67777	0.72222	0.66241	0.67775	0.65655	0.69498	0.6493	0.6169	0.61928
0.63588	0.68062	0.56139	0.58073	0.71172	0.64196	0.65773	0.61092	0.7254	0.63996	0.64049	0.73876	0.67021	0.66554	0.68463	0.74063	0.65159	0.5882	0.6417
0.65503	0.69682	0.57963	0.64853	0.69673	0.66775	0.63865	0.54537	0.75635	0.63174	0.69434	0.73677	0.71381	0.71636	0.64047	0.71929	0.69657	0.63909	0.68417
0.65715	0.71333	0.58044	0.62301	0.74424	0.67182	0.6522	0.57981	0.74407	0.54495	0.71705	0.70472	0.68944	0.66765	0.60608	0.71524	0.63341	0.59855	0.61768
0.63556	0.66903	0.57331	0.62006	0.72127	0.66773	0.62947	0.57866	0.72263	0.59572	0.70472	0.74808	0.70841	0.68863	0.64539	0.74008	0.66913	0.58945	0.6821
0.63083	0.65586	0.53939	0.60568	0.75864	0.68093	0.65457	0.61861	0.72991	0.5932	0.6515	0.74711	0.78419	0.67459	0.64042	0.70711	0.66429	0.61425	0.6226
0.6885	0.67661	0.54868	0.56677	0.75463	0.67061	0.64433	0.59189	0.7248	0.66051	0.70876	0.72535	0.71277	0.70625	0.63986	0.68669	0.67545	0.65151	0.64286
0.63558	0.64424	0.54079	0.62746	0.71762	0.6467	0.62341	0.60905	0.71862	0.65067	0.69646	0.75161	0.65852	0.64208	0.60184	0.7197	0.65083	0.6029	0.66252
0.65316	0.64009	0.59625	0.6109	0.73286	0.68255	0.62848	0.5778	0.71826	0.58738	0.68743	0.73488	0.72025	0.67858	0.59495	0.7186	0.69754	0.67433	0.62434
0.60524	0.66741	0.57583	0.61294	0.73663	0.64135	0.63303	0.54678	0.73591	0.61983	0.71603	0.71968	0.73516	0.6633	0.67081	0.69726	0.61458	0.64382	0.66818
0.59364	0.65214	0.56118	0.63562	0.77384	0.66183	0.63897	0.58476	0.73465	0.57215	0.63935	0.73595	0.72156	0.68927	0.62178	0.70878	0.74518	0.62649	0.66832
0.60391	0.63288	0.54803	0.55286	0.70944	0.69092	0.62707	0.6064	0.7134	0.62686	0.73858	0.74036	0.67447	0.66458	0.65548	0.67591	0.69385	0.6458	0.70672
0.62073	0.6855	0.55097	0.59719	0.73539	0.64572	0.6449	0.60703	0.7079	0.6059	0.71088	0.72722	0.71641	0.68357	0.64411	0.76228	0.67871	0.68861	0.69497
0.61593	0.62319	0.62313	0.59974	0.73324	0.66516	0.65685	0.61824	0.70358	0.65745	0.70112	0.72591	0.73318	0.6706	0.58959	0.69929	0.66245	0.64704	0.60002
0.61517	0.61632	0.58511	0.58838	0.74851	0.65491	0.65525	0.60843	0.7072	0.57669	0.71559	0.71347	0.70295	0.67156	0.62552	0.71527	0.64056	0.59284	0.64675
0.61434	0.70113	0.51322	0.60111	0.75903	0.65894	0.65066	0.55111	0.7048	0.57066	0.72283	0.73792	0.72944	0.71445	0.65104	0.74311	0.67024	0.62371	0.65229
0.72783	0.68659	0.55452	0.55297	0.77518	0.63409	0.65737	0.57028	0.69268	0.60393	0.6793	0.74023	0.68846	0.70355	0.62765	0.71104	0.6597	0.67169	0.62665
0.57216	0.6859	0.53814	0.53861	0.71368	0.70049	0.61845	0.57085	0.74544	0.61494	0.68478	0.7319	0.70557	0.66352	0.67333	0.68909	0.65633	0.62959	0.64415
0.59284	0.66555	0.53422	0.60223	0.76009	0.68534	0.67012	0.60855	0.72497	0.60971	0.70822	0.74277	0.68791	0.69177	0.59898	0.73974	0.64813	0.63921	0.63195
0.6564	0.67657	0.51965	0.64042	0.71789	0.68807	0.66291	0.59425	0.73105	0.61574	0.66682	0.7207	0.73198	0.68219	0.608	0.69804	0.66213	0.69159	0.62008
0.58193	0.65372	0.56592	0.60484	0.74709	0.6295	0.67204	0.57832	0.74981	0.67327	0.64751	0.73071	0.67264	0.67114	0.64613	0.71114	0.67086	0.58368	0.6732
0.57551	0.6643	0.63643	0.61613	0.70949	0.65167	0.66604	0.56503	0.71614	0.63192	0.72742	0.73118	0.71583	0.69128	0.64906	0.69418	0.70412	0.62214	0.65162
0.58705	0.68495	0.58474	0.5986	0.77805	0.67453	0.66364	0.58871	0.73405	0.57768	0.69249	0.72203	0.69735	0.6644	0.65275	0.70293	0.63947	0.60524	0.6586
0.61231	0.70353	0.5876	0.58258	0.73206	0.64236	0.62671	0.52784	0.72812	0.61933	0.68299	0.72166	0.72795	0.68252	0.66289	0.70396	0.65094	0.64185	0.70351
0.68221	0.64949	0.52073	0.59019	0.77288	0.62395	0.65272	0.55259	0.72863	0.61116	0.67823	0.71553	0.70484	0.67142	0.65284	0.77404	0.65148	0.64688	0.68843
0.62264	0.67174	0.51499	0.65262	0.71927	0.66578	0.65314	0.56102	0.72121	0.63975	0.73035	0.72806	0.73058	0.69372	0.6706	0.72357	0.6285	0.65352	0.6495
0.61849	0.63965	0.58797	0.59315	0.76359	0.66812	0.65351	0.56106	0.7281	0.56108	0.6878	0.74451	0.73169	0.66949	0.68605	0.74578	0.71295	0.60921	0.65656
0.60422	0.65922	0.60828	0.57465	0.71321	0.67253	0.60857	0.59644	0.73435	0.61518	0.66985	0.72739	0.73385	0.70054	0.62048	0.71694	0.64263	0.59974	0.67462
0.59957	0.64345	0.5353	0.60677	0.73416	0.66273	0.63403	0.61029	0.75389	0.60417	0.69441	0.72005	0.71358	0.70617	0.67168	0.72155	0.63545	0.64152	0.64994
0.63226	0.67038	0.56703	0.60708	0.75417	0.68255	0.68745	0.59136	0.73635	0.62426	0.70566	0.73498	0.723	0.6717	0.61224	0.72068	0.67995	0.59505	0.62548
0.57183	0.6445	0.59305	0.63276	0.73667	0.65442	0.66375	0.5843	0.70779	0.5993	0.70108	0.71917	0.71048	0.66039	0.63743	0.75294	0.61723	0.63729	0.60553
0.59645	0.66003	0.56224	0.57213	0.773	0.64611	0.63172	0.60549	0.72314	0.61442	0.68282	0.73014	0.73529	0.67185	0.59516	0.7229	0.68488	0.67033	0.63569
0.59528	0.69076	0.57162	0.56703	0.75488	0.69073	0.65056	0.59003	0.71842	0.63032	0.70961	0.73687	0.72822	0.65684	0.67328	0.67205	0.64128	0.69323	0.67758
0.61828	0.66769	0.44341	0.60502	0.72463	0.65989	0.6482	0.56134	0.73899	0.58653	0.75211	0.73894	0.7091	0.65149	0.64645	0.77416	0.681	0.70869	0.69855
0.54687	0.64869	0.55221	0.58993	0.77492	0.6663	0.62079	0.60896	0.75344	0.60774	0.67909	0.71621	0.69839	0.71144	0.68314	0.75168	0.65465	0.59693	0.65681
0.66294	0.61892	0.58444	0.54939	0.76481	0.6645	0.64797	0.57547	0.70652	0.57048	0.70111	0.74403	0.73905	0.64744	0.66874	0.68675	0.63554	0.67477	0.63448
0.61623	0.66164	0.54135	0.60252	0.75933	0.67225	0.6437	0.57997	0.71491	0.58025	0.65021	0.71281	0.69932	0.68536	0.63838	0.70759	0.67066	0.66809	0.60734
0.66727	0.62202	0.55364	0.59278	0.70387	0.64078	0.63029	0.58021	0.74964	0.56385	0.69009	0.70649	0.68792	0.69184	0.61117	0.75234	0.64398	0.65235	0.6361
0.59835	0.64391	0.59241	0.59833	0.71729	0.65605	0.66121	0.56953	0.71476	0.64101	0.69903	0.72017	0.66242	0.68488	0.64829	0.72541	0.63161	0.57363	0.59501
0.66542	0.65981	0.56404	0.58236	0.73769	0.66178	0.67901	0.58479	0.73738	0.61716	0.73936	0.74962	0.71808	0.66785	0.6514	0.74692	0.64975	0.64606	0.64237
0.63128	0.70127	0.53821	0.57571	0.71537	0.66903	0.66452	0.57528	0.74863	0.59032	0.67946	0.72542	0.72698	0.70472	0.66909	0.73551	0.67981	0.59132	0.63616
0.59351	0.66045	0.56709	0.58502	0.73934	0.64852	0.66903	0.58344	0.75383	0.62073	0.6881	0.72568	0.74482	0.69151	0.6217	0.75918	0.70561	0.58889	0.66626
0.651	0.6669	0.53754	0.66919	0.76019	0.68503	0.63129	0.58958	0.70289	0.55455	0.71216	0.72957	0.71147	0.6873	0.64064	0.73979	0.64324	0.63487	0.72158
0.57906	0.64662	0.54527	0.66621	0.75202	0.6559	0.65962	0.55909	0.76471	0.63665	0.65613	0.73458	0.71295	0.67603	0.60583	0.69132	0.6502	0.67186	0.70274
0.66991	0.66559	0.51424	0.61237	0.68986	0.63071	0.66372	0.57949	0.70723	0.514	0.70059	0.71521	0.73871	0.66512	0.59303	0.72491	0.64162	0.58282	0.67292
0.60813	0.6932	0.49556	0.6296	0.75334	0.6583	0.64542	0.56912	0.70555	0.58677	0.65175	0.71659	0.6794	0.67213	0.64249	0.70204	0.6825	0.64434	0.6735
0.61006	0.64865	0.56435	0.57127	0.75924	0.69392	0.63209	0.63135	0.73181	0.5745	0.7043	0.71254	0.67481	0.67351	0.6413	0.75909	0.66267	0.66079	0.63284
0.58367	0.68144	0.55826	0.59376	0.77066	0.67595	0.65362	0.59625	0.70686	0.58723	0.72916	0.73302	0.71292	0.69575	0.63846	0.7192	0.71636	0.68252	0.68014
0.63618	0.63416	0.51645	0.60355	0.71384	0.628	0.66047	0.6274	0.74262	0.59772	0.71063	0.72519	0.7263	0.68434	0.66629	0.72295	0.64554	0.61531	0.63387
0.62803	0.68289	0.59044	0.61537	0.7029	0.64768	0.63175	0.59965	0.72962	0.66638	0.69629	0.70527	0.73075	0.68323	0.58803	0.72319	0.65764	0.67119	0.65529
0.65094	0.67533	0.58178	0.61595	0.74006	0.67913	0.65743	0.58831	0.71583	0.61776	0.69656	0.74437	0.70456	0.68017	0.61321	0.70056	0.66806	0.68637	0.58206
0.64765	0.69525	0.5541	0.59215	0.72181	0.63272	0.67598	0.58704	0.69629	0.56259	0.72341	0.73536	0.6646	0.68428	0.66057	0.73818	0.63732	0.62559	0.64305
0.65889	0.67289	0.54112	0.60266	0.75469	0.66106	0.62933	0.58886	0.73865	0.60931	0.68264	0.71171	0.72866	0.68365	0.6268	0.76115	0.67519	0.68565	0.67441
0.69341	0.69828	0.61493	0.54054	0.72046	0.67109	0.64606	0.60116	0.6902	0.59039	0.67491	0.71079	0.69597	0.68432	0.60265	0.77618	0.7119	0.68261	0.64008
0.65569	0.64439	0.54571	0.59777	0.74648	0.67669	0.66479	0.56364	0.73669	0.61597	0.63809	0.71887	0.67206	0.71538	0.57856	0.7401	0.68586	0.65143	0.65007
0.65937	0.7193	0.55395	0.57096	0.77176	0.67513	0.6395	0.61463	0.71627	0.62578	0.68366	0.71324	0.72506	0.69652	0.65374	0.72433	0.69479	0.67748	0.61729
0.61008	0.71104	0.55671	0.64374	0.73693	0.64664	0.63577	0.60067	0.73606	0.58241	0.72704	0.74145	0.69824	0.71064	0.63305	0.67897	0.61776	0.62686	0.65641
0.66042	0.66139	0.59161	0.61956	0.72266	0.66325	0.64786	0.56822	0.7036	0.60312	0.70496	0.69907	0.71706	0.6779	0.66865	0.7075	0.65511	0.59403	0.6574
0.68941	0.70465	0.60525	0.63194	0.71147	0.64742	0.66823	0.57768	0.73298	0.63336	0.70788	0.73728	0.73392	0.68709	0.68027	0.71564	0.67593	0.64316	0.66366
0.65018	0.66209	0.52327	0.70278	0.74595	0.65761	0.66966	0.56412	0.74311	0.61009	0.67417	0.73645	0.68256	0.69104	0.63814	0.69576	0.63046	0.65337	0.65214
0.61872	0.66376	0.52085	0.57695	0.73773	0.67726	0.64846	0.59569	0.70972	0.60299	0.71155	0.72256	0.68884	0.65946	0.64688	0.66455	0.6768	0.62512	0.60908
0.59929	0.69569	0.57177	0.60841	0.73381	0.6405	0.64381	0.56095	0.73038	0.58143	0.6751	0.71097	0.69296	0.70139	0.63099	0.6793	0.7191	0.60904	0.65009
0.62505	0.66711	0.50903	0.59114	0.72436	0.67382	0.6612	0.59826	0.75254	0.63753	0.68684	0.71688	0.73441	0.66873	0.62714	0.72299	0.66761	0.63815	0.60466
0.64508	0.67137	0.52271	0.55722	0.72248	0.64003	0.648	0.57094	0.70106	0.59356	0.7103	0.73643	0.68954	0.66915	0.64235	0.6636	0.65162	0.65975	0.66713
0.58021	0.65989	0.58923	0.60355	0.72325	0.69855	0.66711	0.60053	0.73107	0.62432	0.73245	0.70847	0.68788	0.68148	0.6151	0.67994	0.65399	0.60571	0.6915
0.58297	0.67699	0.55088	0.61727	0.74808	0.67039	0.66121	0.57994	0.7485	0.57636	0.66195	0.69883	0.71079	0.68845	0.65667	0.71131	0.63317	0.65619	0.65387
0.6105	0.64443	0.60404	0.5512	0.7511	0.70624	0.6518	0.60942	0.72694	0.61082	0.68149	0.70763	0.70614	0.68767	0.66806	0.74207	0.64364	0.60283	0.62329
0.61553	0.64283	0.53765	0.54865	0.7675	0.64687	0.63681	0.57294	0.74312	0.63219	0.67169	0.72458	0.70088	0.67858	0.66773	0.76519	0.62865	0.61563	0.63676
0.59387	0.67221	0.56824	0.61549	0.74374	0.66935	0.67515	0.61744	0.70803	0.60598	0.71123	0.75711	0.71187	0.65535	0.64758	0.76213	0.62151	0.58911	0.64692
0.63602	0.69203	0.59558	0.63613	0.67451	0.6464	0.6406	0.56975	0.70668	0.58147	0.73658	0.71767	0.69255	0.67278	0.63399	0.72348	0.6331	0.64355	0.62569
0.62261	0.65387	0.5397	0.5839	0.77817	0.66631	0.66631	0.54545	0.73699	0.59403	0.66337	0.72812	0.72887	0.68164	0.64044	0.68648	0.64771	0.66815	0.6685
0.60914	0.68719	0.58094	0.61416	0.71161	0.70594	0.64597	0.59455	0.71023	0.54397	0.69044	0.72953	0.7091	0.70236	0.6403	0.72477	0.66412	0.6206	0.66522
0.66801	0.6878	0.53204	0.60317	0.69085	0.66662	0.61444	0.5596	0.76178	0.56241	0.66553	0.72689	0.70075	0.68445	0.62698	0.69551	0.65709	0.64481	0.66338
0.61524	0.658	0.53663	0.62571	0.73894	0.69858	0.62693	0.56131	0.72354	0.54981	0.6774	0.71215	0.66356	0.70182	0.62203	0.70745	0.68172	0.63772	0.6689
0.62837	0.69217	0.53229	0.56304	0.7363	0.67354	0.6832	0.58681	0.72126	0.65269	0.68904	0.72031	0.70519	0.68294	0.63894	0.77795	0.70942	0.59974	0.62006
0.62954	0.66727	0.53468	0.60139	0.72997	0.64707	0.69135	0.58253	0.69745	0.61289	0.70869	0.74372	0.70008	0.67218	0.61967	0.70033	0.61618	0.59369	0.70874
0.58388	0.64543	0.5246	0.58945	0.73731	0.67079	0.63588	0.58744	0.75755	0.60714	0.72367	0.72086	0.70413	0.6817	0.63238	0.67621	0.65219	0.66972	0.70171
0.58392	0.65133	0.5058	0.59503	0.68373	0.66148	0.64341	0.57327	0.7244	0.60285	0.74319	0.72526	0.70778	0.64627	0.62867	0.71663	0.64295	0.66002	0.65085
0.64516	0.71217	0.5751	0.57808	0.70759	0.62719	0.66309	0.61748	0.71135	0.56621	0.65835	0.72146	0.70252	0.69981	0.61374	0.67673	0.63152	0.62317	0.6281
0.62595	0.66909	0.55479	0.59793	0.75134	0.63558	0.64125	0.59679	0.75102	0.59889	0.68938	0.74177	0.67705	0.65392	0.6241	0.71866	0.59863	0.63934	0.62137
0.67109	0.69191	0.56954	0.65002	0.71818	0.66747	0.63413	0.60685	0.72479	0.58716	0.64774	0.71828	0.6643	0.71306	0.59498	0.71552	0.62469	0.61688	0.61485
0.58173	0.73334	0.52112	0.61524	0.71526	0.67827	0.64673	0.60807	0.73419	0.61177	0.70042	0.74914	0.71347	0.66287	0.66777	0.74191	0.70792	0.64682	0.62289
0.66168	0.63885	0.55717	0.626	0.71735	0.62603	0.65819	0.59694	0.74595	0.61081	0.69381	0.72962	0.70255	0.69108	0.63067	0.67472	0.68622	0.63529	0.67186
0.58838	0.70193	0.56675	0.61172	0.71856	0.66706	0.68244	0.58013	0.72525	0.58806	0.71914	0.73758	0.73551	0.686	0.62383	0.71448	0.60351	0.57415	0.62355
0.65173	0.62099	0.5318	0.62993	0.7236	0.67187	0.64729	0.59276	0.77229	0.64139	0.75112	0.72427	0.72174	0.6967	0.65011	0.77068	0.63331	0.61984	0.66526
0.59628	0.64644	0.51745	0.56559	0.70559	0.66227	0.68116	0.59246	0.7678	0.57235	0.66977	0.73632	0.6928	0.67705	0.61989	0.73947	0.70155	0.64693	0.61276
0.5794	0.69472	0.60384	0.62688	0.76162	0.64942	0.68774	0.57198	0.73972	0.58128	0.72374	0.72166	0.7152	0.66583	0.64621	0.74891	0.66069	0.63091	0.67233
0.62271	0.65263	0.5331	0.56365	0.74127	0.66555	0.64367	0.57011	0.72453	0.587	0.7423	0.72739	0.68195	0.66797	0.61091	0.76588	0.67958	0.64191	0.63996
0.64546	0.65219	0.58874	0.61822	0.74095	0.67282	0.64942	0.55196	0.72191	0.60877	0.72353	0.72156	0.73713	0.67623	0.62494	0.71012	0.66217	0.65566	0.64393
0.56034	0.65112	0.54827	0.57928	0.7518	0.63405	0.65353	0.59767	0.70908	0.61097	0.75306	0.74075	0.70372	0.6628	0.59514	0.73024	0.66906	0.60033	0.70038
0.66037	0.60209	0.58681	0.54623	0.7184	0.66726	0.62506	0.59735	0.72035	0.59118	0.69419	0.74157	0.74463	0.69164	0.62801	0.71877	0.67342	0.5742	0.61911
0.70705	0.65651	0.59132	0.59632	0.73667	0.67111	0.67575	0.60221	0.73643	0.58259	0.63144	0.72675	0.70428	0.69616	0.61237	0.68123	0.63787	0.65648	0.64869
0.54661	0.65598	0.55739	0.54983	0.75101	0.64729	0.65929	0.58085	0.74224	0.57804	0.74096	0.68682	0.69322	0.66353	0.61236	0.72592	0.67248	0.57249	0.70152
0.61403	0.64777	0.54976	0.63746	0.68985	0.64719	0.63841	0.5565	0.72883	0.59846	0.65534	0.72528	0.77484	0.64775	0.62941	0.74047	0.68687	0.63562	0.66307
0.60986	0.63478	0.50156	0.57579	0.70265	0.65119	0.63576	0.58266	0.71348	0.64613	0.71578	0.7383	0.75842	0.69054	0.6523	0.67048	0.66395	0.66023	0.67634
0.64403	0.64349	0.6039	0.57276	0.74394	0.67628	0.64118	0.56304	0.75952	0.57578	0.68831	0.72318	0.69457	0.6486	0.65608	0.74212	0.61811	0.60794	0.63385
0.65342	0.65221	0.50651	0.60151	0.70143	0.68833	0.65119	0.54028	0.74803	0.57493	0.71327	0.69903	0.71202	0.66816	0.65307	0.72695	0.62375	0.63658	0.69614
0.63236	0.61868	0.6214	0.59376	0.72407	0.65287	0.64794	0.57512	0.71443	0.644	0.6896	0.72753	0.69818	0.65934	0.69375	0.71108	0.64233	0.6408	0.67171
0.64325	0.68393	0.54746	0.60263	0.74157	0.67711	0.62275	0.58879	0.73205	0.57335	0.68232	0.72718	0.73807	0.68793	0.61397	0.66663	0.67889	0.66153	0.67728
0.6153	0.62877	0.55258	0.5765	0.74022	0.6742	0.66112	0.57906	0.7449	0.58321	0.71537	0.74299	0.67768	0.68475	0.59987	0.70519	0.68533	0.70892	0.66096
0.5922	0.67122	0.55934	0.63879	0.739	0.63546	0.63913	0.58758	0.7242	0.56457	0.69836	0.7346	0.68289	0.6937	0.57139	0.74618	0.64502	0.65272	0.66729
0.58746	0.69622	0.56715	0.66369	0.71661	0.63274	0.62387	0.57227	0.71833	0.59037	0.71658	0.72426	0.73392	0.6793	0.65323	0.75293	0.63429	0.63934	0.68832
0.64363	0.66739	0.55574	0.62027	0.70519	0.65683	0.63944	0.57371	0.73323	0.54901	0.67469	0.70687	0.71933	0.68624	0.63656	0.7183	0.64281	0.68229	0.67235
0.5668	0.66711	0.5534	0.5762	0.75661	0.67388	0.62862	0.6211	0.73738	0.66986	0.677	0.73119	0.72662	0.66737	0.61913	0.68525	0.63841	0.6591	0.671
0.57666	0.64264	0.52739	0.60319	0.71832	0.65246	0.65239	0.62141	0.7059	0.60575	0.66265	0.73987	0.70673	0.67546	0.66362	0.74741	0.69023	0.62013	0.65127
0.61146	0.6907	0.56005	0.63366	0.74223	0.66246	0.63402	0.58397	0.74495	0.59543	0.65602	0.75007	0.75165	0.7089	0.63185	0.72685	0.66142	0.59655	0.62636
0.57726	0.70018	0.56292	0.62142	0.76068	0.65643	0.66253	0.59105	0.75393	0.64485	0.69176	0.73029	0.6659	0.6954	0.64097	0.73967	0.61552	0.59913	0.64282
0.61243	0.6664	0.54922	0.61058	0.76472	0.65365	0.65284	0.60407	0.72747	0.59383	0.67017	0.73552	0.68911	0.68639	0.61112	0.70765	0.6816	0.64189	0.67713
0.63584	0.65251	0.54742	0.53782	0.731	0.69423	0.64662	0.61603	0.73519	0.62306	0.69596	0.70766	0.69738	0.67463	0.64314	0.6455	0.69163	0.70325	0.67105
0.57271	0.62616	0.53036	0.5804	0.71386	0.65158	0.67518	0.58056	0.74687	0.66086	0.70603	0.72174	0.74972	0.67072	0.6689	0.72925	0.68154	0.59989	0.62713
0.64179	0.65519	0.53823	0.60588	0.71463	0.66987	0.64401	0.60197	0.72142	0.57931	0.70556	0.73103	0.6918	0.6659	0.61827	0.73884	0.67334	0.54562	0.62469
0.57433	0.66589	0.57586	0.6338	0.73793	0.67883	0.64763	0.59744	0.72768	0.61074	0.74252	0.71583	0.69898	0.69754	0.64439	0.82608	0.63921	0.64273	0.67135
0.62835	0.67453	0.54306	0.59045	0.7201	0.63941	0.61717	0.5742	0.72373	0.62603	0.68863	0.71981	0.72596	0.67707	0.67164	0.74746	0.64809	0.59503	0.70147
0.57668	0.65767	0.50644	0.59463	0.69777	0.68476	0.63607	0.5937	0.72997	0.6553	0.66628	0.70716	0.71645	0.68503	0.64324	0.71651	0.70721	0.6529	0.65491
0.59882	0.67516	0.59487	0.56298	0.74767	0.68028	0.654	0.56296	0.70912	0.55755	0.7469	0.72829	0.72639	0.66387	0.62867	0.76727	0.68498	0.63366	0.60181
0.70203	0.65631	0.60358	0.56901	0.7203	0.66477	0.67922	0.56701	0.73091	0.5658	0.73223	0.7297	0.69922	0.68228	0.6119	0.70367	0.67892	0.59878	0.6631
0.63281	0.64996	0.54985	0.64407	0.75741	0.65746	0.66287	0.58542	0.74667	0.60363	0.65451	0.74142	0.71645	0.68739	0.68984	0.71851	0.66242	0.63215	0.69443
0.62199	0.70289	0.54881	0.61232	0.76448	0.66997	0.6552	0.60514	0.71555	0.60084	0.64646	0.70638	0.70508	0.68603	0.6645	0.71927	0.66683	0.63443	0.66163
0.57823	0.64819	0.59605	0.5811	0.71414	0.67116	0.62268	0.58925	0.72641	0.61139	0.7574	0.73552	0.6881	0.68791	0.65506	0.71974	0.61936	0.64125	0.64143
0.63089	0.66381	0.58097	0.67826	0.72979	0.67447	0.62693	0.57966	0.74548	0.59837	0.64636	0.73891	0.73826	0.65889	0.65134	0.69236	0.64308	0.62058	0.63689
0.63996	0.6597	0.48238	0.59765	0.7133	0.66381	0.62484	0.59226	0.73796	0.6441	0.70758	0.73984	0.73136	0.65004	0.61993	0.72336	0.70633	0.61298	0.65082
0.54189	0.67873	0.57101	0.60943	0.73823	0.66539	0.62751	0.58402	0.75048	0.58411	0.75186	0.70841	0.7081	0.66432	0.61285	0.70447	0.67763	0.59255	0.68872
0.64901	0.68284	0.50948	0.55433	0.72672	0.69265	0.63294	0.5875	0.73989	0.59513	0.7183	0.74766	0.69669	0.69672	0.61752	0.73603	0.5986	0.61823	0.63679
0.54854	0.67641	0.56523	0.60178	0.70514	0.66702	0.69654	0.58791	0.72418	0.57751	0.73173	0.71613	0.69723	0.65284	0.60487	0.68056	0.63292	0.63674	0.65052
0.60861	0.63006	0.55068	0.59585	0.69917	0.66867	0.62829	0.55476	0.72831	0.61302	0.68305	0.71049	0.69169	0.66058	0.64894	0.7363	0.65672	0.62941	0.66716
0.55787	0.66471	0.51573	0.52337	0.75961	0.67889	0.63163	0.58656	0.73944	0.59263	0.69125	0.70744	0.7003	0.67725	0.64079	0.69771	0.64663	0.58886	0.62741
0.605	0.63551	0.5777	0.58043	0.70042	0.6693	0.64481	0.55178	0.71255	0.64625	0.69996	0.7154	0.67784	0.67662	0.67129	0.73181	0.66241	0.56678	0.65214
0.59794	0.67854	0.57029	0.62418	0.7496	0.65777	0.6475	0.58605	0.72191	0.55421	0.71458	0.72226	0.71446	0.67114	0.65253	0.72876	0.6372	0.59063	0.66958
0.59103	0.65459	0.48791	0.60497	0.70366	0.66884	0.62928	0.57067	0.70633	0.62568	0.68893	0.72516	0.71497	0.64566	0.66597	0.77841	0.65731	0.60199	0.68784
0.66906	0.67913	0.55916	0.54741	0.74483	0.65341	0.64426	0.59821	0.73758	0.58719	0.68659	0.71238	0.71333	0.69255	0.64213	0.7052	0.63587	0.63155	0.6652
0.63013	0.67388	0.50904	0.64189	0.72593	0.6547	0.65132	0.58444	0.6975	0.59206	0.71425	0.72618	0.74108	0.68718	0.68965	0.71641	0.64294	0.61934	0.68417
0.55588	0.65903	0.54989	0.6065	0.7477	0.66736	0.66763	0.58895	0.73344	0.59299	0.69773	0.70312	0.69379	0.66301	0.64192	0.68717	0.66572	0.63977	0.67329
0.57614	0.68651	0.545	0.6455	0.70904	0.66262	0.62908	0.57851	0.69831	0.57029	0.64693	0.72956	0.69485	0.68349	0.65703	0.69392	0.68629	0.6094	0.63328
0.57953	0.64537	0.49109	0.66004	0.75687	0.66538	0.66995	0.5721	0.75643	0.53259	0.72927	0.72218	0.6956	0.6514	0.61087	0.68474	0.66644	0.60771	0.72114
0.57816	0.65806	0.59037	0.59676	0.71138	0.65947	0.61347	0.59253	0.7682	0.61476	0.72422	0.73024	0.744	0.66274	0.64968	0.67755	0.69204	0.61448	0.68439
0.58782	0.66017	0.54798	0.58445	0.76923	0.67081	0.6395	0.60716	0.7031	0.61773	0.66059	0.73419	0.70447	0.69614	0.67837	0.72454	0.66036	0.61777	0.67168
0.59646	0.60932	0.55313	0.59875	0.73401	0.65849	0.65645	0.5577	0.75939	0.66216	0.71607	0.73215	0.74098	0.68932	0.5619	0.69619	0.63902	0.60131	0.65616
0.67104	0.6441	0.51643	0.58583	0.74434	0.65509	0.6347	0.57303	0.73687	0.60051	0.74144	0.72049	0.74278	0.69909	0.63543	0.7205	0.63712	0.67835	0.67719
0.57367	0.66119	0.59309	0.57872	0.73542	0.68248	0.64695	0.55893	0.7175	0.57549	0.69449	0.73221	0.68877	0.68653	0.61175	0.7375	0.6595	0.60497	0.61972
0.62861	0.66809	0.59759	0.67834	0.68072	0.68807	0.66262	0.5505	0.73023	0.57373	0.67815	0.71423	0.76846	0.66366	0.6419	0.71741	0.657	0.67114	0.5996
0.60305	0.64871	0.5637	0.57989	0.77261	0.68822	0.64424	0.57773	0.75069	0.62024	0.73982	0.73197	0.75151	0.6623	0.62122	0.70653	0.6355	0.59838	0.68442
0.59113	0.63054	0.61642	0.58513	0.76338	0.64596	0.65196	0.58564	0.76102	0.65468	0.70516	0.72762	0.71689	0.66611	0.60779	0.71573	0.62928	0.63012	0.72934
0.62106	0.68511	0.60662	0.61083	0.76909	0.67327	0.65693	0.55587	0.71866	0.54338	0.68762	0.73992	0.70159	0.65848	0.64428	0.66262	0.652	0.57773	0.61254
0.59316	0.62206	0.55832	0.57608	0.73105	0.64355	0.6497	0.55965	0.72684	0.61566	0.71947	0.7203	0.71697	0.67164	0.58352	0.73121	0.66301	0.62645	0.70549
0.65604	0.67568	0.56919	0.61546	0.73634	0.66365	0.63695	0.56749	0.7195	0.65521	0.6998	0.73131	0.7227	0.66334	0.66087	0.75142	0.66351	0.63775	0.61147
0.60057	0.669	0.53978	0.57638	0.72622	0.64602	0.61185	0.60153	0.73954	0.60365	0.66615	0.7174	0.69915	0.65773	0.6282	0.72952	0.64284	0.65373	0.67308
0.64883	0.66592	0.5572	0.60362	0.7353	0.66605	0.61492	0.56638	0.75689	0.61188	0.71004	0.72454	0.73229	0.66337	0.59885	0.731	0.60049	0.67163	0.58131
0.68826	0.68611	0.57808	0.60549	0.68533	0.67302	0.65841	0.58744	0.71218	0.57473	0.66775	0.72178	0.74545	0.66333	0.64898	0.64911	0.69738	0.596	0.67258
0.63085	0.68325	0.52638	0.58305	0.72116	0.6588	0.65517	0.58713	0.73357	0.6364	0.69466	0.70964	0.76632	0.66476	0.63937	0.71215	0.68819	0.62718	0.66773
0.6222	0.62844	0.56282	0.65449	0.77606	0.66126	0.65586	0.61722	0.72744	0.66789	0.68503	0.71826	0.71565	0.70988	0.61001	0.72163	0.72159	0.65413	0.66986
0.59453	0.68973	0.55808	0.6447	0.73109	0.6828	0.65724	0.60625	0.7198	0.54094	0.72262	0.71752	0.72504	0.64792	0.60778	0.69904	0.64873	0.64812	0.6875
0.60738	0.68586	0.51343	0.59411	0.72786	0.6627	0.61808	0.5472	0.73148	0.59209	0.66203	0.7376	0.66605	0.66756	0.66173	0.74547	0.63474	0.57831	0.60024
0.60357	0.65924	0.55295	0.63653	0.70513	0.669	0.6626	0.60541	0.71734	0.57032	0.71436	0.71957	0.69625	0.65721	0.62916	0.72048	0.68935	0.60451	0.65569
0.62936	0.66124	0.55854	0.5859	0.73568	0.65501	0.64218	0.58674	0.71307	0.59092	0.69012	0.73282	0.71569	0.65425	0.60584	0.70852	0.61186	0.67332	0.64469
0.67805	0.67814	0.55635	0.60398	0.67919	0.63655	0.66425	0.56068	0.70617	0.67089	0.67716	0.73253	0.68312	0.66657	0.62063	0.70852	0.65909	0.60674	0.68758
0.64403	0.63685	0.57138	0.59744	0.75442	0.68907	0.67107	0.58455	0.75303	0.61112	0.69862	0.74149	0.7103	0.6625	0.63612	0.7402	0.64904	0.68579	0.59692
0.66294	0.67947	0.5876	0.61112	0.68217	0.65316	0.6291	0.54376	0.74155	0.6206	0.67966	0.7197	0.73186	0.68718	0.63039	0.72834	0.61836	0.57958	0.68024
0.58615	0.68883	0.56559	0.56001	0.71842	0.65268	0.62907	0.57656	0.7218	0.65837	0.70394	0.7436	0.6945	0.66689	0.62469	0.76778	0.66986	0.66872	0.68718
0.64766	0.67038	0.56054	0.56955	0.72661	0.69	0.63703	0.57352	0.73419	0.55338	0.67552	0.70455	0.70558	0.68138	0.62287	0.71974	0.69085	0.58398	0.65056
0.616	0.66381	0.58105	0.62281	0.75484	0.64688	0.63978	0.57802	0.7164	0.61174	0.68963	0.71894	0.71511	0.67183	0.65697	0.70605	0.68666	0.63169	0.63267
0.64671	0.67564	0.59103	0.57471	0.74671	0.64719	0.66876	0.62544	0.75028	0.61268	0.70189	0.72275	0.70447	0.68367	0.6336	0.71925	0.68044	0.66842	0.67505
0.64326	0.64908	0.56866	0.57591	0.74332	0.65593	0.66799	0.56699	0.72683	0.55564	0.66274	0.73136	0.71105	0.66498	0.62154	0.72467	0.63501	0.60441	0.6876
0.60261	0.65131	0.63055	0.59466	0.72511	0.67696	0.65252	0.59643	0.72192	0.60484	0.66636	0.70933	0.73848	0.67804	0.65636	0.68919	0.62545	0.65887	0.63558
0.63334	0.63326	0.51685	0.64622	0.76804	0.6452	0.65129	0.59992	0.70611	0.63431	0.68855	0.71992	0.69405	0.70241	0.64907	0.6932	0.67522	0.63917	0.69709
0.65669	0.63827	0.60295	0.60623	0.74089	0.65987	0.63542	0.56243	0.72147	0.59748	0.70427	0.72094	0.72536	0.69555	0.63752	0.7056	0.68519	0.66698	0.67785
0.60143	0.66984	0.54472	0.57131	0.71429	0.66955	0.64527	0.59587	0.71772	0.65927	0.72592	0.7202	0.74152	0.68349	0.66401	0.75016	0.69077	0.72257	0.64411
0.55327	0.69189	0.57858	0.65162	0.73081	0.65912	0.60613	0.6261	0.69382	0.56265	0.69966	0.72027	0.73775	0.70541	0.68064	0.69865	0.64848	0.63879	0.61481
0.60019	0.66611	0.52892	0.62329	0.65208	0.63177	0.64427	0.56669	0.72351	0.56992	0.71647	0.72204	0.73526	0.69701	0.6488	0.71958	0.67147	0.68487	0.63489
0.59618	0.67362	0.58935	0.59901	0.71971	0.63481	0.66762	0.59077	0.72831	0.6112	0.70189	0.738	0.69597	0.69177	0.61703	0.75862	0.71661	0.62742	0.62463
0.605	0.7097	0.5819	0.56934	0.7614	0.6876	0.64806	0.59807	0.727	0.61951	0.69598	0.73312	0.75052	0.67471	0.6318	0.73808	0.64537	0.68426	0.61422
0.6626	0.64233	0.5432	0.60434	0.73762	0.6647	0.66768	0.58213	0.75177	0.58799	0.72502	0.73067	0.70335	0.6709	0.65336	0.71801	0.65862	0.64642	0.63554
0.65358	0.64832	0.57438	0.69505	0.6791	0.6649	0.63638	0.56367	0.70221	0.5906	0.68497	0.72032	0.68313	0.69527	0.65336	0.71262	0.67764	0.61664	0.65528
0.64953	0.65176	0.53039	0.58799	0.73109	0.66511	0.64396	0.55412	0.72842	0.61297	0.64417	0.725	0.6732	0.66597	0.60198	0.73926	0.64368	0.6377	0.62892
0.643	0.66064	0.59054	0.56503	0.71705	0.67281	0.61499	0.55268	0.74046	0.54786	0.68149	0.7235	0.69352	0.70414	0.64555	0.68624	0.67616	0.66281	0.64292
0.59393	0.64338	0.54984	0.61875	0.75089	0.65094	0.64939	0.57096	0.71158	0.62428	0.69552	0.71975	0.69859	0.65818	0.63008	0.70683	0.66597	0.57573	0.65549
0.58847	0.70421	0.58531	0.65177	0.73731	0.64324	0.65982	0.60166	0.7225	0.63686	0.68724	0.73603	0.70363	0.6906	0.66116	0.72453	0.63127	0.6424	0.67919
0.58031	0.72853	0.58544	0.6202	0.69865	0.65587	0.63794	0.59607	0.7575	0.64444	0.66897	0.70954	0.72375	0.67119	0.67817	0.69991	0.66717	0.63995	0.63883
0.6115	0.66042	0.54235	0.63631	0.7804	0.67702	0.62628	0.56484	0.72073	0.59321	0.6649	0.73525	0.70317	0.65663	0.6245	0.67556	0.71107	0.68074	0.69452
0.6404	0.6731	0.57176	0.56218	0.75545	0.67066	0.6805	0.58671	0.73207	0.55612	0.67426	0.70486	0.71353	0.69271	0.65998	0.67507	0.64135	0.63563	0.61513
0.64446	0.64391	0.5625	0.6111	0.74897	0.64982	0.64688	0.55088	0.72232	0.54986	0.70579	0.71886	0.71751	0.71347	0.65086	0.69139	0.65536	0.60676	0.64615
0.67546	0.64232	0.52766	0.64011	0.7558	0.67003	0.6395	0.61119	0.72033	0.53133	0.68446	0.71656	0.65274	0.71559	0.63112	0.74132	0.68542	0.65532	0.69799
0.59277	0.68002	0.62085	0.5975	0.73749	0.66481	0.61779	0.60406	0.71596	0.58683	0.66254	0.7242	0.67697	0.7065	0.62917	0.76013	0.63806	0.65346	0.61489
0.6505	0.67371	0.56067	0.53758	0.72027	0.69115	0.65123	0.59022	0.73497	0.60439	0.59801	0.74102	0.65097	0.6807	0.66088	0.72463	0.67366	0.63855	0.67443
0.60128	0.66407	0.54912	0.56285	0.75248	0.65239	0.64792	0.57155	0.73909	0.69731	0.69074	0.7213	0.69296	0.66273	0.6465	0.72956	0.6373	0.63335	0.67499
0.61042	0.68385	0.5739	0.59068	0.7261	0.69027	0.66174	0.58559	0.74216	0.60703	0.71839	0.72332	0.676	0.65324	0.66789	0.68226	0.64928	0.63631	0.68726
0.64983	0.68253	0.56864	0.6184	0.68655	0.67287	0.62819	0.55388	0.69947	0.64236	0.71608	0.74288	0.72314	0.69739	0.65618	0.72665	0.66759	0.61619	0.66238
0.60835	0.63038	0.56297	0.63092	0.75732	0.65384	0.66437	0.61454	0.73985	0.60265	0.70348	0.72868	0.68072	0.67845	0.63872	0.71091	0.62302	0.61435	0.70868
0.63042	0.65981	0.52199	0.57288	0.74266	0.672	0.62444	0.5871	0.71836	0.65208	0.69351	0.72448	0.68509	0.68145	0.61835	0.78161	0.65563	0.59735	0.69872
0.63497	0.65261	0.6126	0.63009	0.76433	0.68567	0.65245	0.58977	0.71463	0.6165	0.72277	0.74024	0.7268	0.68465	0.60339	0.71042	0.63295	0.74101	0.6562
0.67657	0.68461	0.53474	0.60769	0.68172	0.64444	0.61806	0.56797	0.72152	0.56715	0.6917	0.72237	0.71704	0.67662	0.69406	0.687	0.66561	0.65919	0.65116
0.6037	0.65587	0.58137	0.62861	0.72594	0.62826	0.62611	0.57358	0.7784	0.62153	0.65348	0.72845	0.71295	0.67532	0.60389	0.72721	0.67993	0.60113	0.68183
0.58982	0.6493	0.58415	0.61292	0.72435	0.65678	0.65581	0.57653	0.74413	0.62115	0.61595	0.73668	0.74878	0.68906	0.60851	0.6991	0.68177	0.61998	0.69981
0.60889	0.6763	0.56347	0.56799	0.75929	0.66264	0.62459	0.60606	0.7371	0.61366	0.66787	0.75529	0.75368	0.65373	0.6661	0.75062	0.67692	0.64965	0.66052
0.61576	0.65333	0.57929	0.56298	0.7508	0.66135	0.645	0.60729	0.74416	0.67896	0.67389	0.70974	0.6879	0.66565	0.64242	0.72998	0.63317	0.64853	0.67331
0.62579	0.66275	0.52756	0.62357	0.72749	0.66266	0.65773	0.60553	0.72005	0.60204	0.73503	0.72624	0.72642	0.67061	0.63845	0.73661	0.66705	0.7046	0.59513
0.54514	0.64829	0.58577	0.62286	0.71932	0.66239	0.66431	0.58441	0.72352	0.62045	0.71658	0.71547	0.69946	0.68243	0.65174	0.72564	0.66679	0.60393	0.66975
0.57836	0.65503	0.55836	0.58453	0.7442	0.63825	0.63642	0.6117	0.7073	0.63012	0.69955	0.71162	0.71478	0.67692	0.57264	0.7144	0.60207	0.6012	0.66565
0.59725	0.65501	0.58158	0.62904	0.77491	0.65844	0.62732	0.58443	0.73226	0.65671	0.69765	0.7397	0.70105	0.69825	0.61023	0.75478	0.66036	0.61989	0.66111
0.64157	0.67846	0.63747	0.53714	0.73375	0.67425	0.67006	0.58203	0.73789	0.64745	0.67531	0.74534	0.71045	0.67541	0.64355	0.76292	0.66282	0.66631	0.64805
0.64718	0.63108	0.58969	0.59321	0.71428	0.66048	0.63583	0.56068	0.6933	0.56433	0.72329	0.70665	0.71504	0.6875	0.5725	0.7069	0.67623	0.62868	0.60728
0.63895	0.67734	0.53253	0.59162	0.73679	0.66196	0.64457	0.61947	0.7415	0.62429	0.69581	0.70311	0.6946	0.63794	0.69066	0.7152	0.67202	0.64524	0.62039
0.63952	0.68311	0.52342	0.61541	0.71979	0.66877	0.65019	0.57917	0.6905	0.59773	0.65304	0.7172	0.67803	0.68253	0.60365	0.70163	0.6747	0.65694	0.63461
0.54222	0.68072	0.55379	0.58367	0.71613	0.66433	0.65394	0.59483	0.72678	0.6188	0.65023	0.7346	0.73693	0.66693	0.65379	0.6841	0.69337	0.6541	0.63721
0.61934	0.67376	0.58071	0.59439	0.70275	0.63277	0.63964	0.60867	0.74032	0.57906	0.66351	0.73279	0.6876	0.66062	0.63911	0.70843	0.69924	0.63306	0.65852
0.59881	0.68364	0.56784	0.65265	0.73134	0.6654	0.63629	0.59988	0.72644	0.57161	0.72766	0.7316	0.71173	0.67549	0.64704	0.71433	0.63677	0.62889	0.65831
0.64198	0.67322	0.57077	0.63783	0.7196	0.6421	0.67269	0.56083	0.77425	0.55212	0.71407	0.73183	0.73514	0.65119	0.59893	0.70763	0.69748	0.63098	0.65686
0.61588	0.65537	0.55772	0.66152	0.74548	0.67032	0.65987	0.55171	0.74424	0.68261	0.68889	0.75477	0.71792	0.68577	0.64093	0.7206	0.71765	0.6299	0.70707
0.58479	0.63731	0.49835	0.66063	0.70722	0.68733	0.65121	0.57033	0.70309	0.61682	0.66879	0.75427	0.70178	0.65398	0.67264	0.72542	0.6971	0.63582	0.70254
0.61556	0.66897	0.58167	0.61151	0.70347	0.65882	0.68142	0.57122	0.73112	0.59242	0.66716	0.70569	0.68877	0.66679	0.5995	0.70576	0.63854	0.65992	0.70643
0.59772	0.65367	0.59317	0.58463	0.78208	0.64076	0.64629	0.58368	0.72023	0.59231	0.72487	0.72906	0.72973	0.68413	0.66917	0.71644	0.67844	0.57301	0.63825
0.65236	0.66211	0.5612	0.61193	0.7071	0.6754	0.63638	0.58742	0.71148	0.68453	0.74363	0.71997	0.70273	0.69568	0.65186	0.71786	0.65194	0.6469	0.66207
0.61904	0.64209	0.58403	0.59615	0.73718	0.65224	0.64893	0.5719	0.71732	0.63665	0.63135	0.75411	0.70757	0.70981	0.56285	0.70749	0.65499	0.5823	0.63628
0.62362	0.65116	0.56027	0.64067	0.71416	0.65169	0.60806	0.56148	0.73938	0.5965	0.6887	0.73328	0.69832	0.69113	0.60856	0.68335	0.65346	0.66276	0.6536
0.55886	0.68229	0.56384	0.59065	0.73221	0.64545	0.62592	0.62506	0.69006	0.63397	0.65758	0.72925	0.69759	0.69027	0.65052	0.70349	0.65537	0.62585	0.65288
0.64703	0.65231	0.53713	0.62186	0.71531	0.65799	0.63242	0.58541	0.73668	0.59463	0.68592	0.72009	0.73236	0.69427	0.67317	0.71643	0.67284	0.61737	0.67836
0.61928	0.68298	0.5224	0.65912	0.73841	0.65612	0.64094	0.54729	0.72901	0.58278	0.70514	0.72636	0.69289	0.68703	0.62897	0.69001	0.6296	0.66678	0.63801
0.64946	0.67237	0.51583	0.63553	0.75892	0.63602	0.70356	0.55182	0.74413	0.60547	0.73961	0.71457	0.72392	0.65657	0.66859	0.71939	0.59387	0.66106	0.6602
0.63107	0.67005	0.55604	0.59556	0.74225	0.70018	0.63907	0.63343	0.72129	0.62398	0.75797	0.74066	0.72356	0.66545	0.64312	0.70347	0.64579	0.61478	0.6279
0.58504	0.63901	0.54835	0.58802	0.73028	0.65842	0.63144	0.60226	0.73971	0.6281	0.66903	0.74444	0.69959	0.66603	0.63116	0.76614	0.57861	0.643	0.63852
0.5926	0.66278	0.58764	0.61465	0.71314	0.65168	0.65116	0.57332	0.71831	0.60609	0.65584	0.70611	0.67952	0.65337	0.62749	0.73494	0.64073	0.68339	0.65343
0.57404	0.66387	0.56374	0.56168	0.74305	0.66889	0.64542	0.55553	0.70959	0.62375	0.73386	0.7203	0.69723	0.65819	0.62267	0.70577	0.65471	0.61898	0.70125
0.59572	0.6674	0.57943	0.64839	0.76657	0.67033	0.65678	0.54455	0.72166	0.60616	0.65939	0.7214	0.71735	0.68374	0.64067	0.71179	0.6137	0.60847	0.69884
0.6452	0.67233	0.5774	0.58266	0.75329	0.6925	0.66448	0.56901	0.73396	0.63474	0.73938	0.72867	0.7155	0.67648	0.61975	0.74742	0.60992	0.67655	0.64509
0.6011	0.70996	0.53629	0.67946	0.75925	0.65819	0.69599	0.60504	0.72738	0.62208	0.66701	0.74401	0.73782	0.69628	0.59805	0.73373	0.67699	0.61478	0.65697
0.66435	0.69218	0.56246	0.623	0.72058	0.68998	0.67967	0.57536	0.74938	0.63225	0.72008	0.70787	0.72373	0.71043	0.60014	0.71976	0.67623	0.61228	0.66361
0.62267	0.66162	0.58429	0.49485	0.70106	0.64121	0.66328	0.57403	0.70577	0.65	0.70552	0.73467	0.73262	0.65856	0.5716	0.68898	0.70553	0.66801	0.6928
0.5834	0.6658	0.53489	0.58355	0.70696	0.6784	0.64741	0.57901	0.70336	0.60587	0.66645	0.73314	0.71308	0.66591	0.61635	0.69775	0.6529	0.65819	0.66509
0.62882	0.66501	0.53225	0.57979	0.70393	0.64356	0.63307	0.57171	0.74855	0.56477	0.72074	0.74001	0.74811	0.68248	0.58782	0.76618	0.6719	0.64653	0.67131
0.62489	0.6804	0.49126	0.56044	0.7053	0.66559	0.673	0.63262	0.7158	0.59344	0.67786	0.71371	0.7641	0.68307	0.62199	0.72823	0.67533	0.56996	0.69114
0.56209	0.6549	0.51214	0.62382	0.71991	0.64686	0.63726	0.59827	0.72504	0.65983	0.67321	0.73371	0.75512	0.66428	0.65644	0.71679	0.68446	0.60739	0.59835
0.57754	0.63693	0.54198	0.61969	0.75607	0.66967	0.66603	0.57403	0.74777	0.57135	0.68468	0.73667	0.70042	0.65109	0.6619	0.66128	0.62672	0.63441	0.62148
0.67162	0.68452	0.56749	0.6121	0.7472	0.6431	0.65423	0.5775	0.71209	0.61995	0.7208	0.73619	0.70743	0.69738	0.66202	0.66767	0.64106	0.56805	0.71084
0.64291	0.64365	0.55936	0.5488	0.77725	0.685	0.62723	0.58939	0.71625	0.6175	0.75272	0.73945	0.7064	0.66631	0.63511	0.69903	0.64927	0.71071	0.68875
0.55625	0.69076	0.57478	0.55958	0.73127	0.68836	0.64217	0.59003	0.7549	0.58947	0.73629	0.72668	0.73644	0.6637	0.63895	0.70727	0.64974	0.59592	0.63523
0.58656	0.66633	0.55914	0.55089	0.74057	0.67825	0.67737	0.54663	0.69759	0.62174	0.67638	0.73259	0.65241	0.69156	0.69458	0.73185	0.67476	0.62988	0.69064
0.67018	0.65464	0.57897	0.5267	0.75534	0.66451	0.66165	0.56578	0.75365	0.62603	0.61571	0.73745	0.72416	0.66763	0.62603	0.72195	0.63286	0.6555	0.65244
0.55397	0.69201	0.5891	0.62924	0.73285	0.69409	0.65164	0.58689	0.71446	0.61159	0.72573	0.73574	0.69193	0.66713	0.65503	0.69456	0.65733	0.60095	0.64638
0.64405	0.68082	0.51541	0.63113	0.75788	0.64352	0.67698	0.59126	0.71893	0.62804	0.73603	0.73217	0.73671	0.69229	0.60447	0.69212	0.6715	0.69854	0.62807
0.63292	0.65047	0.57319	0.62773	0.71878	0.68433	0.6502	0.56224	0.72228	0.59033	0.66191	0.70754	0.72053	0.67771	0.63966	0.69317	0.66331	0.59212	0.66654
0.61096	0.68667	0.56084	0.65128	0.70644	0.65637	0.64765	0.62714	0.73551	0.62815	0.72332	0.73355	0.69842	0.69304	0.62328	0.69952	0.64626	0.70029	0.62486
0.60167	0.65545	0.55562	0.63824	0.71826	0.64094	0.64363	0.61263	0.7402	0.56386	0.66359	0.71371	0.72289	0.66432	0.62773	0.75345	0.67659	0.59588	0.62144
0.61844	0.67495	0.5396	0.64557	0.70537	0.63752	0.62707	0.5633	0.73638	0.59438	0.67378	0.70665	0.73864	0.6857	0.61708	0.74606	0.66664	0.67677	0.6921
0.56858	0.67338	0.61339	0.58493	0.72898	0.65552	0.64048	0.57607	0.73151	0.60355	0.70169	0.75303	0.74594	0.70378	0.64504	0.76502	0.66729	0.59732	0.69233
0.63926	0.66857	0.50907	0.55392	0.73628	0.6655	0.64747	0.60326	0.7354	0.61617	0.6987	0.7246	0.67756	0.69668	0.67668	0.72877	0.66374	0.60287	0.67093
0.61937	0.6798	0.53301	0.65536	0.70425	0.63821	0.62598	0.60693	0.712	0.57256	0.70117	0.70943	0.70191	0.6586	0.63093	0.72869	0.67573	0.66825	0.6646
0.59106	0.63301	0.53748	0.62027	0.74817	0.65109	0.63913	0.59625	0.74323	0.55964	0.73689	0.70744	0.72494	0.66643	0.62557	0.72978	0.70222	0.64438	0.66347
0.61706	0.66344	0.4906	0.6283	0.74956	0.65187	0.65482	0.59515	0.72191	0.56826	0.69802	0.70228	0.71174	0.6641	0.65901	0.69	0.68862	0.64608	0.68185
0.63361	0.70921	0.56476	0.64445	0.71516	0.6349	0.62838	0.57354	0.71533	0.6087	0.68102	0.74802	0.75945	0.69774	0.60759	0.72317	0.64337	0.68585	0.61942
0.55346	0.62846	0.52021	0.61384	0.75826	0.67356	0.62491	0.59655	0.73743	0.68079	0.63182	0.73026	0.71029	0.67887	0.65036	0.7054	0.62777	0.66196	0.64001
0.65385	0.66738	0.5879	0.61596	0.75939	0.65706	0.63426	0.57748	0.72193	0.68375	0.69358	0.74078	0.70307	0.68654	0.62027	0.7568	0.63412	0.59368	0.65529
0.61129	0.68073	0.5703	0.63776	0.75663	0.70252	0.67241	0.57833	0.71874	0.63996	0.70779	0.71679	0.6969	0.67531	0.64168	0.72716	0.65995	0.65163	0.6094
0.6502	0.69548	0.50484	0.58559	0.75003	0.6576	0.62675	0.58253	0.763	0.59404	0.67723	0.70912	0.75407	0.66547	0.62679	0.70606	0.69156	0.651	0.65833
0.69666	0.68334	0.50231	0.61795	0.72871	0.67491	0.6337	0.55616	0.75266	0.63145	0.67848	0.72287	0.68823	0.67495	0.67209	0.71836	0.64848	0.56319	0.6487
0.62233	0.69593	0.55421	0.58975	0.70419	0.65803	0.6418	0.5793	0.76617	0.57467	0.67997	0.7096	0.72784	0.66093	0.63916	0.71431	0.65319	0.6945	0.68863
0.64047	0.70707	0.53943	0.63358	0.73109	0.65389	0.64671	0.58348	0.732	0.619	0.68089	0.73095	0.73632	0.65664	0.65432	0.6948	0.70942	0.65464	0.67578
0.63682	0.65505	0.53948	0.60505	0.71329	0.65666	0.65987	0.57191	0.71341	0.56586	0.69717	0.74139	0.71869	0.68591	0.62303	0.74603	0.68858	0.63518	0.69045
0.62067	0.68912	0.56926	0.65552	0.74345	0.6671	0.6608	0.59751	0.7468	0.55593	0.66572	0.74822	0.70964	0.68416	0.64054	0.72457	0.5891	0.60756	0.654
0.60828	0.66246	0.52417	0.65988	0.74157	0.64877	0.66361	0.57474	0.73721	0.59889	0.7188	0.72051	0.73341	0.67757	0.62888	0.75778	0.6583	0.57532	0.6162
0.65084	0.64497	0.5672	0.6054	0.75554	0.6657	0.65541	0.5556	0.75026	0.60802	0.66694	0.71589	0.71668	0.69329	0.66191	0.71375	0.66353	0.66957	0.62809
0.62213	0.69108	0.54798	0.66211	0.7064	0.64538	0.63734	0.58237	0.71334	0.64643	0.70178	0.70969	0.72398	0.67326	0.65996	0.69351	0.66741	0.65345	0.65592
0.60509	0.69575	0.54677	0.63369	0.69432	0.67712	0.67174	0.59716	0.71011	0.61187	0.68291	0.75389	0.71831	0.67767	0.63639	0.75014	0.66309	0.62528	0.63666
0.60778	0.66821	0.58617	0.6335	0.69472	0.66758	0.61668	0.61628	0.71354	0.58024	0.69286	0.73225	0.70832	0.69895	0.61733	0.68217	0.64888	0.70321	0.71137
0.5921	0.65107	0.54773	0.59222	0.70556	0.68299	0.64519	0.61134	0.68567	0.62508	0.72574	0.72246	0.6651	0.65901	0.62838	0.72554	0.61934	0.60286	0.7137
0.61803	0.65848	0.49994	0.61708	0.70204	0.64887	0.64275	0.54937	0.73546	0.60681	0.70137	0.74653	0.71132	0.68879	0.58751	0.73115	0.63109	0.6338	0.66927
0.58435	0.66415	0.56126	0.53299	0.72287	0.6592	0.61446	0.57937	0.72256	0.60802	0.74058	0.74665	0.72021	0.67213	0.62403	0.73404	0.5747	0.59947	0.63749
0.62517	0.6584	0.58166	0.61771	0.72699	0.67968	0.6095	0.57222	0.70935	0.56781	0.6854	0.73014	0.70985	0.69229	0.6038	0.71127	0.65528	0.63323	0.66088
0.66743	0.68764	0.57406	0.50288	0.73992	0.65061	0.64546	0.55834	0.74203	0.57679	0.67964	0.75953	0.75642	0.67133	0.6481	0.78206	0.70047	0.64955	0.63531
0.62963	0.69342	0.56217	0.60226	0.77531	0.64785	0.60114	0.56016	0.74127	0.64458	0.67761	0.71648	0.74544	0.68711	0.61902	0.70682	0.68143	0.61555	0.6536
0.66326	0.68878	0.55176	0.63979	0.6951	0.65985	0.65005	0.60898	0.7083	0.60965	0.74619	0.73272	0.71881	0.66268	0.61582	0.70602	0.64642	0.62741	0.6766
0.55699	0.63679	0.54124	0.5792	0.70418	0.66395	0.66311	0.53114	0.7356	0.58318	0.69779	0.74556	0.74224	0.66872	0.60975	0.72678	0.64441	0.61362	0.6375
0.58286	0.69081	0.56562	0.61766	0.75522	0.68322	0.6522	0.57659	0.72922	0.61411	0.67903	0.72912	0.74033	0.66186	0.63662	0.72181	0.6383	0.59093	0.64443
0.59834	0.67437	0.60239	0.51242	0.73778	0.68889	0.62733	0.58318	0.72045	0.6272	0.72156	0.7225	0.74788	0.67954	0.6154	0.67842	0.63375	0.63967	0.6731
0.6085	0.66818	0.55692	0.5786	0.72527	0.6722	0.63958	0.62739	0.75626	0.59989	0.7075	0.73722	0.72158	0.6684	0.62178	0.69588	0.68082	0.66909	0.63383
0.58137	0.65931	0.5433	0.58524	0.76269	0.66835	0.6572	0.59592	0.74782	0.57658	0.76034	0.73852	0.72245	0.66788	0.63605	0.717	0.64054	0.61088	0.7452
0.61684	0.66307	0.61242	0.61044	0.7545	0.6617	0.62677	0.59191	0.7576	0.62935	0.70361	0.70457	0.7293	0.71888	0.65024	0.73033	0.63415	0.5796	0.6566
0.62533	0.69933	0.49198	0.59561	0.76813	0.62968	0.66738	0.58874	0.71882	0.61004	0.6789	0.75228	0.718	0.67646	0.65184	0.73451	0.66714	0.62255	0.64985
0.61894	0.67744	0.53617	0.59447	0.69129	0.66548	0.63591	0.61897	0.70641	0.5488	0.71472	0.71875	0.70691	0.69097	0.63289	0.67083	0.62861	0.63447	0.6401
0.61319	0.68383	0.59043	0.61363	0.73479	0.62243	0.63997	0.58794	0.73705	0.59285	0.68704	0.73599	0.73484	0.71132	0.63305	0.72243	0.63959	0.65505	0.66148
0.60107	0.67699	0.54737	0.59517	0.72489	0.67933	0.6207	0.55426	0.75929	0.60874	0.68751	0.70938	0.73492	0.66396	0.64592	0.69089	0.65434	0.6923	0.67861
0.60301	0.66302	0.52475	0.61482	0.71183	0.64961	0.6674	0.58215	0.73601	0.62905	0.68518	0.73987	0.72519	0.66244	0.59546	0.74855	0.66075	0.63586	0.72246
0.65885	0.62823	0.56708	0.64968	0.7203	0.6729	0.65604	0.59708	0.75891	0.62183	0.70062	0.69768	0.75103	0.68307	0.66971	0.76676	0.67126	0.66883	0.67377
0.60796	0.70431	0.53114	0.63803	0.72561	0.67039	0.64416	0.56276	0.70498	0.64596	0.70943	0.72964	0.69967	0.70007	0.63078	0.75384	0.70969	0.64946	0.70542
0.65641	0.70775	0.56574	0.61457	0.70484	0.68614	0.63571	0.57694	0.71822	0.57856	0.72566	0.72869	0.74901	0.65779	0.6579	0.70599	0.66414	0.66902	0.69168
0.61025	0.67034	0.56424	0.66951	0.75941	0.66857	0.64506	0.60751	0.7609	0.62411	0.71016	0.72177	0.75252	0.66683	0.61846	0.69016	0.65242	0.64399	0.64454
0.67989	0.63865	0.60619	0.60398	0.75932	0.66256	0.64772	0.55712	0.69351	0.5862	0.70014	0.71151	0.73463	0.68061	0.6495	0.72359	0.67645	0.6483	0.63892
0.63594	0.67666	0.54727	0.56821	0.67145	0.67822	0.65651	0.57845	0.73615	0.62604	0.69877	0.71554	0.69135	0.68719	0.64798	0.72954	0.65335	0.65526	0.65443
0.63384	0.66243	0.57132	0.60438	0.75905	0.64168	0.64765	0.57083	0.74208	0.65375	0.72701	0.69942	0.692	0.67326	0.62626	0.71437	0.65719	0.59965	0.6004
0.6414	0.67662	0.62049	0.60684	0.72445	0.6592	0.63335	0.56221	0.74989	0.57042	0.68992	0.7447	0.7488	0.69063	0.63651	0.68929	0.67792	0.62227	0.72065
0.59265	0.65028	0.56337	0.55448	0.75395	0.6465	0.64762	0.60786	0.72669	0.58487	0.68355	0.72724	0.67406	0.68737	0.61693	0.74527	0.62457	0.63443	0.62835
0.61551	0.67967	0.56326	0.56436	0.70939	0.65552	0.66993	0.59514	0.73804	0.64861	0.68193	0.72559	0.74798	0.67863	0.63338	0.71003	0.62665	0.612	0.66496
0.59347	0.67398	0.56176	0.65546	0.72379	0.67174	0.62226	0.5888	0.7299	0.62961	0.7161	0.72077	0.74031	0.6497	0.6479	0.73791	0.63893	0.63791	0.66262
0.58895	0.67857	0.6001	0.5757	0.68918	0.64186	0.66431	0.60956	0.76101	0.60028	0.72225	0.70545	0.66767	0.67441	0.6358	0.70774	0.70876	0.65441	0.61826
0.5901	0.68749	0.50424	0.56273	0.78145	0.65625	0.65169	0.57059	0.73062	0.60829	0.69646	0.72404	0.71722	0.70891	0.6352	0.70435	0.70838	0.63112	0.70413
0.62292	0.66547	0.57196	0.62086	0.69702	0.64043	0.66086	0.57376	0.72712	0.61445	0.6829	0.70989	0.70075	0.70689	0.64139	0.72566	0.61442	0.61934	0.65939
0.61484	0.67747	0.57792	0.55253	0.70212	0.66288	0.62777	0.59869	0.75693	0.6033	0.70199	0.73756	0.71303	0.70146	0.59499	0.72065	0.67758	0.65381	0.67925
0.59707	0.66987	0.53584	0.58591	0.68826	0.66158	0.64057	0.55315	0.73138	0.59237	0.69889	0.71629	0.7052	0.69497	0.65202	0.72778	0.67621	0.58566	0.64807
0.62818	0.67668	0.55371	0.65546	0.73869	0.71345	0.64867	0.57122	0.73771	0.62296	0.67926	0.71881	0.7681	0.67183	0.5956	0.72537	0.6421	0.63488	0.68891
0.63228	0.68902	0.55981	0.62891	0.75716	0.6693	0.61454	0.58761	0.71616	0.61742	0.70372	0.71575	0.68895	0.67515	0.58254	0.72027	0.68177	0.6417	0.63454
0.61488	0.66669	0.51492	0.621	0.72383	0.6389	0.64431	0.57908	0.75271	0.65299	0.70192	0.72437	0.67803	0.69156	0.60986	0.76206	0.7002	0.59656	0.66707
0.60891	0.64262	0.58765	0.59485	0.73986	0.67591	0.66618	0.54419	0.76593	0.59935	0.66777	0.73713	0.73674	0.66609	0.65192	0.72208	0.67579	0.58348	0.62992
0.61803	0.62524	0.59592	0.59328	0.74043	0.64802	0.63117	0.5921	0.75143	0.57962	0.67575	0.73526	0.76069	0.6497	0.68355	0.7611	0.59861	0.64286	0.63567
0.66323	0.65505	0.57401	0.57386	0.7149	0.68797	0.66632	0.5581	0.71878	0.60001	0.67231	0.71997	0.67376	0.70983	0.6937	0.65807	0.66686	0.6486	0.66896
0.58058	0.64443	0.59869	0.61403	0.73259	0.65425	0.66021	0.53877	0.71515	0.59547	0.67758	0.74152	0.73883	0.6679	0.60485	0.72635	0.7116	0.66338	0.6692
0.66083	0.6789	0.50508	0.5873	0.71859	0.66896	0.65788	0.5864	0.74165	0.60446	0.71699	0.71275	0.73725	0.68806	0.63259	0.74313	0.65027	0.61144	0.67923
0.65737	0.68488	0.56515	0.6425	0.69291	0.66247	0.64171	0.59496	0.72241	0.57442	0.67542	0.75386	0.71184	0.64575	0.62345	0.76353	0.69873	0.6878	0.65164
0.60437	0.66809	0.53325	0.62388	0.73029	0.64403	0.65524	0.59718	0.73664	0.61779	0.67308	0.70958	0.69769	0.66828	0.59725	0.68922	0.64137	0.61078	0.6165
0.69124	0.68939	0.54808	0.62442	0.75815	0.67478	0.63089	0.63025	0.70898	0.61995	0.70536	0.70561	0.76488	0.67987	0.6054	0.74806	0.65728	0.65269	0.67666
0.65541	0.64086	0.52793	0.63925	0.71771	0.69033	0.65122	0.5758	0.74793	0.62052	0.68675	0.71722	0.73042	0.66963	0.66342	0.67222	0.66122	0.59767	0.62704
0.57792	0.63223	0.59063	0.61912	0.66887	0.65512	0.62916	0.57662	0.75308	0.65653	0.69914	0.73062	0.69297	0.67802	0.60559	0.74024	0.72139	0.6369	0.66424
0.59851	0.68323	0.59651	0.60039	0.68326	0.67548	0.63654	0.61685	0.78392	0.61229	0.70516	0.70882	0.67972	0.67893	0.63491	0.70583	0.72688	0.59926	0.66351
0.61154	0.70303	0.53897	0.60401	0.72058	0.65241	0.68594	0.57978	0.73684	0.62393	0.73444	0.72223	0.73299	0.68271	0.63208	0.72755	0.65611	0.68867	0.69334
0.61709	0.6619	0.52282	0.58822	0.72997	0.66384	0.64098	0.57745	0.73257	0.56444	0.72515	0.72755	0.7447	0.69383	0.58705	0.75438	0.69983	0.59421	0.66404
0.63883	0.69532	0.49736	0.61002	0.72703	0.67273	0.6619	0.58504	0.73744	0.62639	0.69414	0.72638	0.72474	0.68632	0.65095	0.7315	0.67192	0.61861	0.64402
0.59528	0.6608	0.607	0.61368	0.70284	0.64575	0.65191	0.63234	0.71725	0.60439	0.75776	0.72116	0.71333	0.67068	0.62804	0.74909	0.62734	0.62718	0.67834
0.58799	0.67209	0.56665	0.61603	0.74814	0.64495	0.64296	0.57662	0.72783	0.59218	0.65226	0.70548	0.69945	0.6885	0.64411	0.69107	0.62707	0.64577	0.6255
0.68415	0.69472	0.58752	0.56464	0.73425	0.6674	0.64159	0.60172	0.72148	0.57906	0.68351	0.72528	0.69073	0.64674	0.62638	0.71465	0.6992	0.6248	0.70636
0.6497	0.64548	0.55149	0.63167	0.7471	0.66338	0.64763	0.56702	0.6898	0.55388	0.65295	0.74851	0.69346	0.69817	0.64481	0.69233	0.65484	0.62829	0.58153
0.62744	0.66612	0.53795	0.62099	0.76142	0.64999	0.63508	0.57933	0.72961	0.58463	0.68229	0.70394	0.73831	0.67956	0.57914	0.70834	0.66041	0.68531	0.62902
0.63129	0.69603	0.56827	0.5553	0.71171	0.65434	0.67872	0.60213	0.75236	0.64625	0.69255	0.71504	0.7229	0.68856	0.64001	0.73279	0.68086	0.57493	0.69132
0.65996	0.63803	0.53736	0.6318	0.73225	0.65867	0.6446	0.63052	0.72337	0.60852	0.66857	0.75085	0.72992	0.67426	0.6321	0.73249	0.64589	0.65918	0.63607
0.5591	0.66925	0.56557	0.65942	0.70136	0.66918	0.64195	0.59877	0.72839	0.59532	0.73969	0.72567	0.71716	0.66655	0.59776	0.70461	0.71566	0.60394	0.69168
0.60004	0.67929	0.60279	0.60895	0.72566	0.64469	0.65731	0.55505	0.69796	0.62764	0.73723	0.71041	0.77299	0.67639	0.64963	0.64535	0.6813	0.56724	0.65081
0.65461	0.70557	0.59062	0.62229	0.73848	0.65488	0.64809	0.5714	0.72075	0.65059	0.67323	0.70971	0.74939	0.66228	0.67212	0.72813	0.63287	0.63436	0.58036
0.65069	0.64641	0.57765	0.56379	0.73094	0.69185	0.63313	0.57423	0.73249	0.63113	0.66389	0.72278	0.68705	0.69172	0.63086	0.66917	0.66021	0.58258	0.6547
0.6238	0.63247	0.53142	0.65788	0.73518	0.67452	0.65598	0.59861	0.71758	0.60432	0.71735	0.72906	0.72926	0.64622	0.64268	0.7005	0.64415	0.62275	0.63934
0.63815	0.69941	0.52573	0.59296	0.72144	0.67991	0.6409	0.62098	0.72642	0.59063	0.70527	0.70624	0.70156	0.65878	0.64657	0.71697	0.69063	0.64736	0.67231
0.52627	0.64257	0.55094	0.63801	0.72878	0.63867	0.66583	0.54765	0.68695	0.5805	0.69729	0.72115	0.70044	0.68993	0.64272	0.78978	0.6599	0.64247	0.64837
0.61146	0.63401	0.55449	0.59354	0.73825	0.68121	0.65634	0.5767	0.73353	0.6056	0.70978	0.73323	0.73741	0.68652	0.63603	0.71669	0.66228	0.63651	0.68083
0.63526	0.64266	0.56531	0.60274	0.77304	0.67297	0.61534	0.57812	0.74352	0.63129	0.68893	0.72914	0.69824	0.67865	0.64008	0.7461	0.6823	0.5958	0.6894
0.65479	0.68575	0.5807	0.6142	0.79366	0.66852	0.6772	0.58663	0.73311	0.59675	0.698	0.71333	0.72964	0.66953	0.67922	0.7166	0.64096	0.64921	0.64211
0.58916	0.65684	0.5459	0.60653	0.67012	0.68293	0.66843	0.58419	0.70719	0.6279	0.67375	0.72218	0.67197	0.68594	0.66155	0.75284	0.70231	0.66271	0.66968
0.62148	0.62462	0.56225	0.55989	0.70211	0.65522	0.64056	0.59751	0.73076	0.65667	0.73154	0.72921	0.68118	0.67982	0.65512	0.69827	0.66495	0.63547	0.62577
0.6356	0.64392	0.54181	0.587	0.70848	0.64348	0.63383	0.60237	0.73121	0.65155	0.69258	0.72275	0.70777	0.69168	0.63092	0.74275	0.63913	0.64708	0.6787
0.66015	0.68667	0.59517	0.64096	0.78315	0.6675	0.63731	0.61145	0.7312	0.57067	0.74999	0.72207	0.72259	0.70598	0.63927	0.73965	0.65864	0.61528	0.66393
0.58057	0.6657	0.57088	0.62079	0.76286	0.65953	0.64727	0.5751	0.70957	0.60039	0.68639	0.71974	0.66288	0.70128	0.62646	0.70246	0.66017	0.61531	0.62654
0.60525	0.67103	0.60135	0.5743	0.75822	0.65507	0.64086	0.57718	0.71691	0.56625	0.70429	0.74343	0.75146	0.66583	0.66742	0.66524	0.70344	0.58977	0.69637
0.66495	0.66706	0.58662	0.65252	0.72775	0.67622	0.68318	0.58904	0.74194	0.61275	0.74601	0.73533	0.73268	0.66574	0.64464	0.68834	0.60931	0.66117	0.62534
0.58397	0.68671	0.61186	0.58678	0.74147	0.63373	0.61509	0.56211	0.73725	0.62582	0.6505	0.73234	0.71708	0.6736	0.61173	0.72919	0.61923	0.60611	0.65931
0.59541	0.63315	0.57858	0.57085	0.75897	0.64013	0.67521	0.55503	0.72946	0.59711	0.62835	0.72048	0.73863	0.68028	0.65084	0.75188	0.6678	0.62935	0.6818
0.6812	0.66733	0.55113	0.64249	0.68277	0.66944	0.66914	0.56938	0.73043	0.56544	0.69435	0.72017	0.72518	0.68965	0.67605	0.71529	0.62621	0.64031	0.6689
0.54416	0.63026	0.5947	0.58889	0.72834	0.67899	0.63076	0.54331	0.72168	0.63404	0.70796	0.70365	0.64921	0.68735	0.62646	0.69791	0.647	0.57528	0.6746
0.58691	0.68447	0.55038	0.5855	0.72316	0.66997	0.63881	0.58314	0.73872	0.59227	0.66578	0.72126	0.69419	0.66732	0.6579	0.73611	0.65265	0.62012	0.66062
0.62976	0.6915	0.54395	0.55833	0.72008	0.69355	0.64672	0.61024	0.73567	0.63665	0.73049	0.74432	0.74064	0.69125	0.64648	0.71623	0.69805	0.65336	0.6231
0.58109	0.66687	0.57588	0.60606	0.71896	0.66095	0.61891	0.56581	0.75588	0.5724	0.66611	0.71059	0.72279	0.66319	0.67307	0.69788	0.67007	0.65621	0.67809
0.63757	0.67538	0.60975	0.59564	0.72337	0.67483	0.64114	0.56886	0.74503	0.52042	0.71144	0.74068	0.71979	0.68548	0.64635	0.70966	0.62342	0.63857	0.65181
0.65142	0.69109	0.58812	0.61309	0.70464	0.69122	0.65212	0.58105	0.7147	0.59237	0.73239	0.75028	0.71707	0.69782	0.5956	0.72268	0.64162	0.60686	0.62584
0.5977	0.63433	0.56829	0.5782	0.69796	0.64779	0.664	0.58565	0.70531	0.58127	0.65394	0.7357	0.68822	0.69063	0.63094	0.71068	0.69863	0.61006	0.66562
0.58681	0.68388	0.53598	0.64849	0.77382	0.65215	0.63537	0.58821	0.71842	0.56895	0.64396	0.73647	0.65912	0.69214	0.61784	0.72003	0.66856	0.63904	0.70873
0.66586	0.63805	0.56611	0.62698	0.71201	0.69212	0.64592	0.59816	0.73917	0.56835	0.70722	0.72325	0.71367	0.68753	0.65203	0.67229	0.69704	0.64038	0.6667
0.67886	0.66545	0.57966	0.58967	0.72616	0.67343	0.62186	0.55306	0.71761	0.6482	0.65812	0.71839	0.716	0.68564	0.66431	0.73471	0.66225	0.60323	0.66399
0.64387	0.67783	0.51822	0.57147	0.7309	0.65451	0.65126	0.57242	0.71335	0.60015	0.68657	0.70749	0.7145	0.66275	0.59148	0.72618	0.64899	0.65575	0.67307
0.59552	0.66712	0.62276	0.62971	0.70371	0.67551	0.66226	0.5835	0.71373	0.56428	0.70936	0.7349	0.70427	0.65875	0.64201	0.69017	0.68769	0.62821	0.67802
0.61817	0.64594	0.56098	0.56387	0.70955	0.65196	0.63806	0.55189	0.716	0.60352	0.69689	0.72617	0.75652	0.68216	0.65131	0.73906	0.59959	0.58089	0.66293
0.5885	0.66157	0.60032	0.56681	0.76035	0.67206	0.64656	0.57197	0.71372	0.60381	0.66235	0.75794	0.71325	0.66327	0.60699	0.7433	0.6663	0.65514	0.67362
0.62352	0.66087	0.57936	0.584	0.70252	0.68091	0.65818	0.54952	0.74281	0.62759	0.73256	0.7219	0.69403	0.68326	0.60516	0.70662	0.68112	0.59026	0.67352
0.62896	0.6625	0.55548	0.62042	0.73339	0.65901	0.6905	0.59623	0.7218	0.61136	0.73015	0.71154	0.72702	0.71996	0.64893	0.78308	0.61791	0.61722	0.66476
0.60714	0.66909	0.58238	0.58546	0.72965	0.62973	0.63045	0.61093	0.74044	0.5819	0.69424	0.75458	0.74063	0.67391	0.64546	0.73948	0.64084	0.60406	0.63075
0.62537	0.64337	0.59219	0.60129	0.72351	0.64475	0.68232	0.57298	0.71592	0.63121	0.68622	0.72815	0.6691	0.66684	0.67513	0.70374	0.69784	0.63719	0.65909
0.66189	0.6711	0.55018	0.6378	0.7227	0.65455	0.65421	0.56858	0.726	0.60779	0.67299	0.71817	0.6866	0.70718	0.63579	0.67321	0.63282	0.59034	0.6509
0.5841	0.72288	0.57117	0.61178	0.75038	0.67888	0.66614	0.56689	0.7424	0.61419	0.69297	0.71873	0.68163	0.72766	0.60571	0.72921	0.62006	0.63618	0.63527
0.61782	0.67812	0.57142	0.56985	0.76489	0.64966	0.67955	0.58219	0.73823	0.57416	0.7337	0.71111	0.74573	0.65062	0.64249	0.74364	0.67087	0.63515	0.65894
0.6221	0.67099	0.50969	0.61562	0.76696	0.64522	0.63756	0.55992	0.71763	0.61242	0.68087	0.7266	0.7161	0.6455	0.62978	0.74946	0.64188	0.65959	0.69932
0.6109	0.6641	0.56052	0.62199	0.70137	0.63707	0.66556	0.54442	0.71842	0.64896	0.6898	0.71696	0.69058	0.67418	0.63907	0.70067	0.69979	0.58887	0.68885
0.64188	0.67688	0.52542	0.57422	0.73457	0.64923	0.65316	0.57255	0.69401	0.62365	0.73473	0.72809	0.72718	0.66956	0.63398	0.72776	0.65388	0.65509	0.67943
0.60347	0.70211	0.56027	0.63153	0.74695	0.65995	0.61398	0.59243	0.72613	0.57743	0.69608	0.73013	0.75748	0.67605	0.64566	0.70521	0.63464	0.64331	0.65757
0.64784	0.6428	0.59872	0.6373	0.75051	0.66198	0.66409	0.57002	0.73251	0.54058	0.70678	0.72046	0.68002	0.68795	0.62106	0.74778	0.68768	0.5989	0.62151
0.6091	0.70073	0.59282	0.59965	0.75824	0.66178	0.64434	0.60283	0.71643	0.58752	0.70923	0.71096	0.72264	0.68307	0.68505	0.69597	0.65487	0.68349	0.71677
0.58921	0.6725	0.56983	0.5921	0.74548	0.68699	0.65874	0.5644	0.75466	0.59538	0.69012	0.69952	0.68082	0.66986	0.64548	0.72549	0.68431	0.58687	0.65336
0.61066	0.68255	0.58318	0.60374	0.71635	0.67422	0.68196	0.60116	0.72682	0.58425	0.73684	0.72089	0.67852	0.70851	0.63095	0.74671	0.66593	0.63348	0.68197
0.62009	0.69743	0.53178	0.55067	0.70905	0.66331	0.62179	0.62071	0.71278	0.58585	0.66103	0.74783	0.69523	0.67743	0.6678	0.75757	0.65016	0.61252	0.63632
0.62596	0.7022	0.59076	0.5848	0.7612	0.65332	0.66192	0.56463	0.77848	0.62618	0.67638	0.72491	0.69402	0.67424	0.65175	0.70137	0.64046	0.61954	0.65894
0.63919	0.66562	0.54871	0.51842	0.73261	0.65798	0.64204	0.57069	0.70551	0.58493	0.70634	0.72543	0.74439	0.68378	0.64723	0.73642	0.66886	0.62581	0.66515
0.58399	0.68027	0.56493	0.64533	0.74344	0.66714	0.66478	0.60069	0.72947	0.5898	0.72927	0.74046	0.67151	0.67635	0.61081	0.7106	0.66646	0.63027	0.67144
0.63318	0.71217	0.55539	0.53204	0.73121	0.66163	0.64609	0.56641	0.71624	0.5751	0.724	0.72732	0.70906	0.68922	0.64723	0.73462	0.66438	0.62948	0.6621
0.57336	0.63445	0.55158	0.61509	0.70496	0.67255	0.62381	0.57572	0.71655	0.58989	0.6375	0.70669	0.69827	0.68141	0.64621	0.75781	0.60152	0.62885	0.67386
0.60469	0.66801	0.59192	0.66825	0.75228	0.64251	0.63921	0.58333	0.72764	0.63618	0.67118	0.71872	0.69846	0.67245	0.63802	0.69334	0.61347	0.61024	0.6548
0.60167	0.6876	0.56102	0.62876	0.70652	0.67574	0.63123	0.61164	0.74448	0.60588	0.7333	0.71609	0.75447	0.67649	0.63191	0.75404	0.66369	0.61506	0.66358
0.61388	0.66055	0.57174	0.62055	0.72977	0.69662	0.65543	0.5633	0.72907	0.55608	0.67528	0.73848	0.72414	0.70446	0.64798	0.73646	0.67439	0.67458	0.70299
0.59633	0.64548	0.62305	0.65874	0.70175	0.65671	0.65201	0.53032	0.74083	0.56719	0.64946	0.72153	0.71794	0.68663	0.61748	0.76696	0.64388	0.61988	0.63816
0.58172	0.66575	0.51765	0.59616	0.71203	0.65542	0.64772	0.62608	0.75061	0.60661	0.68786	0.74784	0.72724	0.70432	0.61851	0.71169	0.66048	0.60469	0.69451
0.57657	0.6569	0.60301	0.62033	0.66542	0.67029	0.6481	0.57789	0.72892	0.62892	0.66095	0.74758	0.7138	0.67936	0.65606	0.67849	0.69438	0.58386	0.63383
0.69209	0.66041	0.54131	0.59937	0.71326	0.65289	0.65733	0.59053	0.73989	0.5866	0.72283	0.72546	0.67369	0.67496	0.66867	0.7313	0.70416	0.59667	0.60893
0.58918	0.67914	0.62055	0.61785	0.71707	0.67574	0.67478	0.57241	0.72403	0.56683	0.6564	0.70155	0.72105	0.67358	0.65818	0.69667	0.62806	0.69954	0.63036
0.61579	0.65393	0.50562	0.63531	0.72402	0.67655	0.65945	0.57408	0.73964	0.55546	0.7004	0.73775	0.77001	0.67164	0.66279	0.73706	0.64211	0.62363	0.62873
0.60392	0.66861	0.57597	0.57914	0.70116	0.66682	0.67057	0.57137	0.7453	0.6282	0.69193	0.71367	0.7199	0.689	0.66639	0.7241	0.63749	0.65461	0.62083
0.57772	0.67967	0.56959	0.56462	0.69831	0.63191	0.66085	0.56018	0.71431	0.62608	0.73665	0.73761	0.6975	0.67666	0.66209	0.75188	0.6817	0.68805	0.63323
0.59238	0.67142	0.56897	0.64093	0.71811	0.6532	0.65923	0.61282	0.71716	0.66394	0.66734	0.73141	0.67369	0.66627	0.6448	0.7266	0.71698	0.64771	0.69028
0.60046	0.63566	0.57393	0.62307	0.72576	0.62892	0.62237	0.5718	0.74002	0.62041	0.67207	0.69843	0.70027	0.69954	0.58613	0.69128	0.67476	0.61359	0.68477
0.60232	0.6655	0.56932	0.61273	0.74724	0.66351	0.67227	0.60089	0.68988	0.55682	0.69392	0.71341	0.72247	0.67599	0.60383	0.70242	0.67664	0.63701	0.67068
0.6314	0.68056	0.58184	0.58988	0.71072	0.66976	0.65676	0.56273	0.69489	0.62153	0.7393	0.70739	0.66671	0.67183	0.64045	0.75311	0.63379	0.62667	0.69662
0.58608	0.67399	0.5252	0.57437	0.76293	0.66956	0.67738	0.58176	0.75171	0.63599	0.63604	0.7037	0.68276	0.68985	0.61619	0.68058	0.6729	0.63858	0.64274
0.6172	0.66424	0.55984	0.59955	0.76328	0.67651	0.6655	0.54721	0.71983	0.61662	0.6748	0.75317	0.72324	0.67341	0.63522	0.73137	0.6351	0.60079	0.63485
0.61547	0.69466	0.5477	0.56464	0.68381	0.6606	0.66473	0.55424	0.75916	0.58251	0.68021	0.719	0.69219	0.69273	0.61571	0.73716	0.69923	0.64221	0.69108
0.5799	0.69931	0.53439	0.55088	0.69486	0.66037	0.64711	0.56396	0.72239	0.62326	0.7563	0.7245	0.73969	0.67172	0.63995	0.72094	0.70866	0.60307	0.60052
0.66317	0.64526	0.57266	0.59376	0.76459	0.67142	0.62217	0.59539	0.74825	0.66145	0.68102	0.73045	0.70454	0.67512	0.62398	0.68197	0.6366	0.52155	0.66471
0.63393	0.65117	0.56657	0.65304	0.69987	0.67886	0.61333	0.55625	0.73608	0.59194	0.69089	0.72897	0.73296	0.68352	0.61711	0.74068	0.69529	0.63321	0.59561
0.65309	0.657	0.52355	0.62876	0.74586	0.65946	0.67818	0.57406	0.73254	0.62596	0.69043	0.7391	0.75288	0.67185	0.62938	0.72454	0.63423	0.69446	0.58124
0.61757	0.65304	0.53641	0.59457	0.72381	0.67747	0.63531	0.56607	0.74642	0.59527	0.6988	0.73202	0.70197	0.65753	0.64426	0.72734	0.65465	0.66134	0.64928
0.65822	0.67216	0.53779	0.5836	0.75298	0.66737	0.62957	0.55688	0.70492	0.56736	0.69969	0.724	0.68754	0.6621	0.64462	0.69852	0.66577	0.63841	0.65168
0.56909	0.62673	0.54206	0.61038	0.67402	0.6543	0.65647	0.63711	0.72377	0.59523	0.72062	0.71105	0.73421	0.65486	0.60071	0.72528	0.66658	0.63985	0.65453
0.64972	0.72196	0.57748	0.56015	0.6774	0.64441	0.65458	0.54045	0.70688	0.60396	0.68873	0.72632	0.71642	0.68581	0.63051	0.73075	0.66174	0.64134	0.6326
0.63518	0.67035	0.55772	0.56999	0.77446	0.66928	0.65337	0.59028	0.71576	0.59513	0.68934	0.73974	0.7258	0.67603	0.64152	0.72916	0.66258	0.67368	0.66818
0.59206	0.6837	0.57636	0.63766	0.7137	0.67593	0.60414	0.59172	0.70441	0.61266	0.69975	0.71161	0.66909	0.67123	0.63651	0.69883	0.65885	0.62895	0.62155
0.58191	0.65866	0.53816	0.58688	0.7335	0.66708	0.64887	0.57945	0.75682	0.58921	0.66543	0.71939	0.74182	0.68867	0.65214	0.70244	0.74218	0.64415	0.67049
0.67316	0.66505	0.55275	0.52199	0.76293	0.65149	0.63633	0.59492	0.69859	0.6225	0.69749	0.73222	0.75186	0.67093	0.64648	0.64935	0.6315	0.68384	0.67331
0.63062	0.66148	0.51368	0.58346	0.80193	0.66272	0.63597	0.60386	0.7181	0.65696	0.63811	0.72179	0.73401	0.6768	0.62112	0.66288	0.64907	0.66855	0.64182
0.54938	0.67434	0.57431	0.55447	0.73926	0.65211	0.62411	0.56427	0.74821	0.60964	0.68113	0.72705	0.72332	0.6695	0.67019	0.71552	0.63612	0.6498	0.69161
0.59664	0.66214	0.59512	0.64045	0.73863	0.65556	0.62739	0.63393	0.76157	0.63348	0.74745	0.72359	0.70801	0.66462	0.63481	0.69872	0.6103	0.60805	0.70463
0.571	0.65399	0.56987	0.58411	0.70923	0.64274	0.64028	0.59789	0.74603	0.62866	0.72438	0.74229	0.69658	0.65955	0.62481	0.75768	0.63126	0.60867	0.67321
0.61146	0.65813	0.56138	0.64039	0.71088	0.64438	0.6118	0.52982	0.73954	0.61881	0.67096	0.73656	0.713	0.68286	0.68582	0.67669	0.64831	0.70602	0.68184
0.61537	0.62	0.55839	0.64746	0.77194	0.64587	0.66148	0.61321	0.68123	0.55686	0.70476	0.7125	0.71769	0.68278	0.64943	0.70911	0.64967	0.61431	0.60108
0.61908	0.66736	0.57103	0.54942	0.71234	0.69413	0.68158	0.56696	0.69099	0.57886	0.68918	0.72117	0.70267	0.68754	0.58767	0.71144	0.66254	0.59343	0.64424
0.64168	0.67251	0.54931	0.64275	0.70881	0.66279	0.64628	0.55027	0.72525	0.60537	0.68819	0.75067	0.66235	0.66681	0.63453	0.73036	0.66981	0.60348	0.63209
0.54637	0.65252	0.53938	0.61077	0.76454	0.6562	0.64504	0.58361	0.75075	0.62563	0.69452	0.73777	0.74644	0.68566	0.60622	0.71241	0.65583	0.64815	0.65924
0.62356	0.62196	0.58368	0.6184	0.74407	0.68769	0.64847	0.5919	0.74252	0.63214	0.66788	0.71028	0.7474	0.6796	0.62103	0.70728	0.6296	0.67136	0.68027
0.61963	0.65918	0.56233	0.68328	0.74772	0.63963	0.60852	0.56385	0.70372	0.55259	0.69472	0.75202	0.64114	0.64326	0.66787	0.71362	0.63469	0.60494	0.6231
0.63293	0.68315	0.52778	0.57721	0.74317	0.65262	0.63526	0.58253	0.71887	0.64466	0.6834	0.73127	0.67724	0.66651	0.61932	0.71638	0.64788	0.62151	0.67365
0.66629	0.64645	0.56498	0.63002	0.71074	0.67618	0.65691	0.58653	0.71233	0.55535	0.65854	0.72737	0.72568	0.65899	0.65995	0.71123	0.64744	0.67308	0.64166
0.60068	0.67466	0.59505	0.6183	0.73905	0.67243	0.63063	0.59402	0.74748	0.61903	0.66556	0.71917	0.72545	0.69996	0.60665	0.71172	0.64101	0.62488	0.67272
0.63946	0.66672	0.58102	0.51677	0.69019	0.64168	0.64	0.57738	0.69607	0.63417	0.69708	0.71507	0.69151	0.67781	0.66429	0.70016	0.62779	0.63855	0.64411
0.57693	0.63714	0.56868	0.57176	0.7552	0.63702	0.67642	0.60655	0.68773	0.57041	0.64438	0.73054	0.74896	0.66606	0.61786	0.70584	0.68466	0.6267	0.69046
0.67064	0.67112	0.5621	0.57081	0.77261	0.65607	0.62825	0.58231	0.73401	0.60109	0.70968	0.73312	0.6782	0.68341	0.62451	0.70978	0.6688	0.57295	0.63969
0.62916	0.6852	0.53964	0.55928	0.70388	0.67616	0.64074	0.54758	0.75094	0.55421	0.68009	0.75261	0.68996	0.66675	0.60977	0.72042	0.64386	0.65182	0.63694
0.63602	0.66574	0.56218	0.62684	0.70102	0.67442	0.6572	0.57481	0.73623	0.62191	0.72479	0.73244	0.67192	0.68664	0.59513	0.75156	0.70421	0.63037	0.68364
0.62304	0.67846	0.53567	0.61837	0.68782	0.6593	0.66067	0.57548	0.71081	0.57512	0.70394	0.74019	0.69222	0.69501	0.65857	0.6706	0.64691	0.60739	0.67197
0.63088	0.68797	0.54556	0.69859	0.74751	0.68021	0.64793	0.58663	0.71755	0.55419	0.69354	0.75056	0.76382	0.6569	0.65763	0.7115	0.74489	0.62128	0.69819
0.63068	0.69642	0.54668	0.59055	0.76263	0.65277	0.64298	0.56731	0.72545	0.59648	0.72568	0.71567	0.72288	0.6664	0.63089	0.69339	0.6984	0.63532	0.67764
0.63912	0.66749	0.53586	0.64932	0.75575	0.6526	0.67265	0.58477	0.73374	0.59383	0.68553	0.72991	0.75013	0.69349	0.63668	0.73779	0.64347	0.61732	0.66465
0.65931	0.69242	0.6201	0.59047	0.7432	0.67289	0.63169	0.62735	0.74372	0.63974	0.66798	0.72464	0.69615	0.66339	0.64975	0.7085	0.67094	0.6427	0.70832
0.52269	0.65749	0.60758	0.6011	0.70852	0.71403	0.63402	0.60677	0.75828	0.57973	0.72107	0.73496	0.68472	0.65497	0.67064	0.753	0.66637	0.64917	0.67206
0.62655	0.68252	0.57337	0.56169	0.71392	0.64563	0.65782	0.59792	0.69629	0.61126	0.70958	0.72893	0.71859	0.66812	0.61415	0.70663	0.68174	0.66519	0.67838
0.56795	0.64026	0.56422	0.55802	0.74357	0.66902	0.67289	0.55087	0.74667	0.63582	0.71937	0.73055	0.73807	0.68103	0.65577	0.71683	0.6827	0.65545	0.64536
0.62979	0.6638	0.56574	0.67282	0.73378	0.6416	0.6427	0.57217	0.73587	0.64956	0.69625	0.71228	0.72154	0.68208	0.62853	0.73704	0.6598	0.63606	0.71253
0.64242	0.63934	0.57963	0.58051	0.7483	0.67763	0.65045	0.603	0.6915	0.62034	0.71942	0.72738	0.70773	0.66936	0.63689	0.73585	0.64384	0.66721	0.68947
0.62734	0.67402	0.51707	0.61883	0.7279	0.65811	0.64512	0.56271	0.70731	0.58413	0.70515	0.74847	0.70797	0.67983	0.65606	0.69258	0.70072	0.63374	0.67779
0.56459	0.65822	0.58647	0.5892	0.79482	0.66685	0.65419	0.57489	0.71792	0.64082	0.7194	0.7171	0.67477	0.69386	0.65824	0.75472	0.65412	0.59968	0.64884
0.63119	0.66166	0.57094	0.59543	0.70264	0.64926	0.63008	0.55254	0.74989	0.54645	0.67677	0.70336	0.70889	0.68258	0.65618	0.75842	0.67798	0.67508	0.64602
0.56032	0.68254	0.5478	0.60798	0.73043	0.66022	0.63727	0.6133	0.73973	0.6276	0.67514	0.72769	0.68172	0.71856	0.6381	0.68311	0.65961	0.64339	0.66813
0.55376	0.70348	0.52212	0.61734	0.75957	0.6507	0.63071	0.58499	0.73134	0.57548	0.69269	0.71985	0.6996	0.68526	0.6573	0.70896	0.68352	0.61307	0.63703
0.67351	0.6792	0.60094	0.64879	0.74454	0.67251	0.64826	0.62332	0.72367	0.60088	0.74693	0.72279	0.71668	0.65864	0.61435	0.73987	0.60704	0.61567	0.73448
0.61248	0.65415	0.55392	0.61807	0.71875	0.68856	0.66114	0.58366	0.7012	0.61732	0.68857	0.7363	0.73968	0.69832	0.65649	0.72943	0.63938	0.69838	0.65838
0.63629	0.67785	0.56074	0.6642	0.74269	0.65652	0.67448	0.61119	0.73123	0.57597	0.6716	0.72661	0.76133	0.70073	0.64943	0.71326	0.67691	0.66623	0.71733
0.62235	0.65861	0.56561	0.59864	0.75419	0.67328	0.64997	0.5625	0.71807	0.60851	0.70527	0.71406	0.73938	0.63849	0.61127	0.75675	0.63418	0.66377	0.65461
0.58753	0.65734	0.50671	0.64263	0.72401	0.64316	0.66791	0.58259	0.72917	0.59811	0.70311	0.70288	0.71214	0.68605	0.69055	0.75825	0.66805	0.60062	0.58977
0.66637	0.69983	0.53163	0.62573	0.79329	0.67592	0.65214	0.53097	0.73532	0.6252	0.69842	0.73142	0.74496	0.66665	0.64371	0.70675	0.65392	0.63259	0.654
0.60036	0.68576	0.52628	0.59576	0.7324	0.67106	0.65838	0.61289	0.76631	0.61944	0.72603	0.72246	0.75085	0.67637	0.64631	0.73492	0.65426	0.65741	0.62477
0.67445	0.66133	0.58543	0.61311	0.70022	0.66182	0.63267	0.58004	0.7474	0.57245	0.68763	0.71306	0.70296	0.71306	0.6564	0.67529	0.71265	0.62386	0.63056
0.63984	0.65735	0.58145	0.60584	0.76516	0.66843	0.64706	0.60358	0.70327	0.63924	0.67615	0.73531	0.66023	0.66697	0.63351	0.71653	0.71573	0.6097	0.67591
0.63092	0.67624	0.46766	0.55981	0.70763	0.66435	0.64999	0.57841	0.71307	0.55828	0.71	0.73304	0.71416	0.67978	0.64848	0.69228	0.63592	0.65315	0.66256
0.61029	0.63577	0.57268	0.55363	0.75304	0.66026	0.64437	0.5547	0.71685	0.62023	0.66134	0.70343	0.7232	0.67072	0.66746	0.67524	0.67557	0.58846	0.66694
0.62848	0.67686	0.6324	0.61465	0.74439	0.65328	0.64086	0.59205	0.72555	0.60889	0.71084	0.75663	0.75428	0.67994	0.60289	0.73013	0.65576	0.58891	0.66975
0.63827	0.64036	0.51156	0.63263	0.72503	0.65899	0.65803	0.61256	0.73748	0.58439	0.71828	0.74776	0.69172	0.65364	0.63566	0.74658	0.67226	0.61436	0.69258
0.62709	0.66664	0.58181	0.58871	0.70592	0.65509	0.62219	0.55686	0.71975	0.65794	0.71384	0.7478	0.68411	0.65439	0.61043	0.71256	0.63524	0.59772	0.64859
0.59443	0.67898	0.53007	0.55131	0.75835	0.6628	0.68126	0.58002	0.74616	0.63184	0.71604	0.71158	0.71583	0.64818	0.6125	0.70017	0.7072	0.66862	0.62216
0.59271	0.63538	0.55464	0.61624	0.75844	0.64619	0.67326	0.59143	0.73151	0.64834	0.70897	0.69165	0.74909	0.66699	0.60995	0.69168	0.72817	0.6279	0.62294
0.63327	0.67163	0.55609	0.6178	0.70107	0.65347	0.645	0.59337	0.72076	0.6412	0.6466	0.70009	0.71752	0.69532	0.63216	0.7376	0.62956	0.59087	0.62712
0.58209	0.64298	0.54558	0.57676	0.753	0.64781	0.64062	0.57155	0.71388	0.59091	0.72653	0.72874	0.69072	0.683	0.65055	0.75376	0.70053	0.59266	0.65497
0.6655	0.67751	0.52317	0.55968	0.71777	0.6459	0.63637	0.60865	0.75375	0.67199	0.68289	0.71235	0.7229	0.68302	0.59078	0.67903	0.64254	0.57787	0.6331
0.5676	0.66436	0.54262	0.54468	0.73318	0.68299	0.65561	0.59756	0.72264	0.57319	0.68375	0.72784	0.74862	0.64406	0.61423	0.70725	0.6451	0.64923	0.64286
0.61482	0.65123	0.55423	0.53913	0.74178	0.66033	0.63713	0.56754	0.73087	0.62373	0.70983	0.72249	0.67734	0.66894	0.64815	0.73593	0.61306	0.62683	0.66304
0.6184	0.65445	0.56051	0.65546	0.78641	0.67567	0.67957	0.55459	0.71615	0.588	0.68826	0.7231	0.73897	0.66983	0.64674	0.72222	0.69504	0.65932	0.64036
0.62487	0.68272	0.58342	0.63065	0.7031	0.67965	0.62396	0.56935	0.75919	0.59711	0.69722	0.73064	0.69558	0.6912	0.65345	0.67676	0.67657	0.6077	0.68039
0.62362	0.6868	0.64532	0.56776	0.76103	0.67509	0.67245	0.59756	0.71591	0.56588	0.69244	0.73173	0.67744	0.7033	0.63446	0.7464	0.65649	0.64197	0.6344
0.67908	0.65025	0.54208	0.63668	0.72011	0.68895	0.63817	0.58692	0.73938	0.59826	0.69642	0.71736	0.71166	0.6879	0.64954	0.73108	0.65906	0.60025	0.66539
0.64469	0.64471	0.58012	0.58338	0.74709	0.66653	0.68418	0.57752	0.73425	0.62147	0.67294	0.70492	0.76316	0.68313	0.66919	0.67736	0.69257	0.62109	0.71069
0.6276	0.64664	0.57185	0.59859	0.74496	0.67157	0.66875	0.55362	0.75363	0.54471	0.74259	0.74462	0.71296	0.68994	0.61785	0.69787	0.65002	0.64084	0.68047
0.64122	0.68313	0.55095	0.62353	0.72296	0.66245	0.65378	0.56989	0.71415	0.54603	0.73245	0.75614	0.67415	0.69602	0.66834	0.75044	0.61096	0.66914	0.60944
0.61827	0.68382	0.57324	0.59136	0.71587	0.66315	0.68885	0.60691	0.74023	0.60705	0.67748	0.71946	0.68066	0.69568	0.63512	0.70265	0.66923	0.6644	0.61349
0.59683	0.68272	0.56403	0.61953	0.72115	0.67263	0.66014	0.58718	0.71826	0.55959	0.6827	0.72801	0.71851	0.6742	0.6682	0.74542	0.6678	0.64753	0.69169
0.60034	0.66306	0.56239	0.64682	0.77422	0.67238	0.65274	0.5804	0.70476	0.61277	0.72583	0.71753	0.74395	0.66903	0.62845	0.71285	0.7056	0.61512	0.64295
0.6067	0.6622	0.57303	0.66493	0.7407	0.66185	0.65739	0.59313	0.70117	0.62795	0.75644	0.70421	0.69292	0.67073	0.65833	0.64228	0.69294	0.62385	0.57529
0.60325	0.67579	0.58732	0.67843	0.76342	0.68464	0.64384	0.56966	0.69971	0.63137	0.69343	0.73577	0.72954	0.66777	0.66604	0.69143	0.6494	0.61899	0.59957
0.54879	0.65599	0.51528	0.64654	0.74372	0.6407	0.63253	0.58453	0.71457	0.64459	0.69276	0.73668	0.72033	0.66626	0.65157	0.70197	0.64888	0.73659	0.67777
0.56778	0.69339	0.57476	0.58954	0.71631	0.65622	0.66285	0.60812	0.68978	0.62149	0.69628	0.73012	0.68219	0.67316	0.67246	0.739	0.66689	0.67877	0.6593
0.61287	0.6595	0.54062	0.63721	0.75594	0.66087	0.63636	0.62104	0.70876	0.58778	0.66217	0.73257	0.70918	0.70575	0.62433	0.74633	0.66719	0.64646	0.66146
0.67557	0.70336	0.57568	0.64898	0.75346	0.66007	0.68272	0.56534	0.6825	0.62311	0.69701	0.72815	0.74537	0.68226	0.67429	0.75625	0.67852	0.6769	0.63958
0.58592	0.63026	0.58451	0.61345	0.71106	0.65906	0.65793	0.58371	0.70304	0.5533	0.74779	0.73812	0.70893	0.70415	0.59016	0.73026	0.6543	0.61915	0.62806
0.64563	0.67531	0.55891	0.63358	0.76823	0.67039	0.6547	0.59502	0.72557	0.55968	0.74798	0.74838	0.71297	0.67301	0.61169	0.69501	0.68744	0.63681	0.61002
0.60478	0.63961	0.5706	0.63073	0.73644	0.66482	0.64875	0.60158	0.73469	0.58194	0.73413	0.74452	0.71439	0.67838	0.60189	0.74024	0.63	0.58013	0.65385
0.60875	0.66599	0.59777	0.5802	0.72277	0.67015	0.65099	0.60268	0.7251	0.67462	0.6767	0.71026	0.69284	0.65891	0.62983	0.68947	0.62131	0.61445	0.6843
0.64558	0.64024	0.54242	0.60436	0.735	0.67453	0.65324	0.57361	0.72147	0.63084	0.71993	0.72489	0.71078	0.68672	0.62379	0.68943	0.66527	0.67609	0.65113
0.62949	0.66499	0.55587	0.54129	0.76417	0.6776	0.65819	0.597	0.71028	0.6074	0.70871	0.74249	0.71143	0.67434	0.67897	0.73561	0.66895	0.62778	0.68816
0.5581	0.63818	0.59547	0.57853	0.76356	0.67036	0.68229	0.59566	0.72671	0.67273	0.64795	0.73917	0.72953	0.68013	0.6383	0.71784	0.69835	0.64363	0.69657
0.58078	0.66449	0.55546	0.67535	0.76681	0.6603	0.61419	0.62059	0.69054	0.60869	0.69352	0.72329	0.72576	0.68113	0.63067	0.73185	0.64239	0.69691	0.6437
0.66554	0.6459	0.52671	0.60605	0.71206	0.66228	0.65789	0.54287	0.73	0.68179	0.69499	0.73173	0.70952	0.67794	0.68022	0.72867	0.65368	0.63789	0.66903
0.6133	0.65612	0.57857	0.62719	0.71055	0.66328	0.64754	0.62215	0.76117	0.55744	0.74072	0.72293	0.7486	0.64986	0.67038	0.72055	0.67276	0.62697	0.64399
0.65943	0.6322	0.59491	0.64107	0.7366	0.63361	0.68371	0.53697	0.72305	0.58986	0.69303	0.73754	0.70179	0.67283	0.64099	0.71808	0.66437	0.58143	0.69876
0.64772	0.65185	0.5293	0.61727	0.75868	0.63823	0.62727	0.60588	0.70429	0.57284	0.70731	0.73618	0.71725	0.69207	0.58794	0.70674	0.63047	0.61871	0.69234
0.61675	0.70739	0.55363	0.64782	0.69109	0.66111	0.62761	0.59582	0.72952	0.5703	0.68139	0.73292	0.68995	0.67641	0.62841	0.71434	0.69641	0.70174	0.6686
0.58506	0.67317	0.56271	0.59416	0.72598	0.67271	0.6396	0.614	0.7342	0.65937	0.7058	0.73668	0.69735	0.65839	0.58363	0.71256	0.64689	0.67516	0.67694
0.62143	0.68106	0.51357	0.5655	0.74294	0.69884	0.68615	0.57269	0.72297	0.56735	0.73059	0.72446	0.71491	0.69527	0.63113	0.74456	0.67269	0.60778	0.66999
0.67042	0.74681	0.50675	0.62616	0.73656	0.64398	0.64701	0.56329	0.72705	0.6367	0.67256	0.71442	0.73018	0.67835	0.67335	0.74426	0.65292	0.69081	0.66631
0.59504	0.66113	0.54961	0.65685	0.72773	0.66743	0.65025	0.59709	0.75355	0.5374	0.71372	0.69576	0.73704	0.67487	0.63191	0.71957	0.66	0.64684	0.70434
0.60111	0.67614	0.65377	0.59989	0.7394	0.65773	0.62075	0.60656	0.73161	0.57555	0.69835	0.7338	0.71265	0.65259	0.61815	0.74011	0.68219	0.63259	0.60894
0.6535	0.67139	0.59105	0.60669	0.71996	0.69637	0.67896	0.5704	0.7534	0.608	0.70349	0.75139	0.7026	0.69121	0.67759	0.70635	0.67545	0.61492	0.67287
0.64309	0.61821	0.57391	0.57591	0.71111	0.67507	0.66243	0.58314	0.7377	0.56969	0.74894	0.73491	0.6981	0.66198	0.58473	0.71476	0.71123	0.67643	0.68603
0.63094	0.68085	0.55624	0.61282	0.72529	0.67175	0.65695	0.57505	0.7226	0.67685	0.6625	0.73601	0.72269	0.68753	0.63873	0.79245	0.65866	0.61255	0.60868
0.58305	0.62907	0.56556	0.61559	0.72989	0.65181	0.65223	0.58468	0.72977	0.5998	0.68976	0.73099	0.6609	0.67805	0.63889	0.70315	0.60387	0.60599	0.62458
0.64288	0.6442	0.57278	0.59002	0.72453	0.65753	0.65999	0.61397	0.70601	0.62355	0.69493	0.7134	0.71728	0.66806	0.6393	0.74124	0.6626	0.6682	0.62766
0.61959	0.66483	0.57022	0.57195	0.6795	0.683	0.65616	0.58424	0.72864	0.64669	0.72099	0.70587	0.67606	0.68886	0.60935	0.73475	0.67177	0.61015	0.70705
0.582	0.66951	0.5272	0.61757	0.72873	0.65708	0.64055	0.57442	0.75209	0.59307	0.71484	0.74646	0.72059	0.65592	0.6273	0.74886	0.65806	0.64025	0.65876
0.64439	0.69948	0.54267	0.6224	0.70593	0.66932	0.64093	0.56656	0.75417	0.63468	0.72903	0.71071	0.72426	0.67945	0.6763	0.67213	0.71577	0.63741	0.67729
0.59594	0.67227	0.58258	0.61889	0.70396	0.68129	0.65143	0.53924	0.74636	0.57654	0.73404	0.73027	0.72797	0.68547	0.63716	0.73037	0.66312	0.63664	0.60586
0.55794	0.67991	0.59415	0.6232	0.79455	0.66794	0.61979	0.56105	0.69843	0.58078	0.67267	0.7187	0.67556	0.69154	0.63464	0.72276	0.66307	0.60402	0.63958
0.53815	0.69046	0.54694	0.62623	0.74528	0.6665	0.65978	0.57202	0.73034	0.65376	0.72574	0.72992	0.73819	0.67323	0.67325	0.68476	0.66053	0.6464	0.65208
0.62563	0.65813	0.53559	0.65246	0.72792	0.68092	0.67365	0.60287	0.73283	0.56683	0.69895	0.73325	0.72448	0.70074	0.61792	0.76301	0.64099	0.65885	0.69246
0.59317	0.6551	0.54801	0.59414	0.7621	0.64274	0.63003	0.54934	0.7076	0.61341	0.65987	0.73567	0.69453	0.65062	0.66471	0.76163	0.62641	0.58647	0.63478
0.57086	0.67167	0.56058	0.55152	0.76029	0.65969	0.64082	0.58376	0.72807	0.58508	0.67234	0.72016	0.64903	0.64993	0.65205	0.74902	0.66792	0.56606	0.64173
0.62107	0.66569	0.59209	0.5699	0.69093	0.67198	0.64448	0.58606	0.71507	0.67415	0.70231	0.73115	0.68792	0.66784	0.63325	0.73102	0.69318	0.63798	0.62879
0.61847	0.68209	0.59415	0.60187	0.7438	0.63698	0.65096	0.54962	0.72371	0.63212	0.63827	0.74187	0.6998	0.6887	0.64079	0.7198	0.65199	0.65566	0.69682
0.57479	0.68434	0.57169	0.56899	0.72543	0.6593	0.63537	0.58434	0.72964	0.63354	0.6806	0.71865	0.70742	0.67764	0.64229	0.71039	0.65672	0.61386	0.63677
0.63597	0.64735	0.56463	0.57809	0.6996	0.67526	0.65382	0.57163	0.70677	0.57179	0.7028	0.75365	0.66885	0.71046	0.62424	0.71599	0.69467	0.64219	0.73467
0.70202	0.63342	0.61283	0.5474	0.72589	0.65347	0.61698	0.56148	0.75329	0.54447	0.69999	0.7273	0.69999	0.65054	0.62608	0.70048	0.64763	0.52766	0.69896
0.66015	0.66297	0.51798	0.56893	0.74198	0.63296	0.66574	0.60046	0.72934	0.57555	0.73918	0.71325	0.7527	0.71527	0.61916	0.68157	0.64631	0.63069	0.65805
0.61282	0.68715	0.58668	0.59203	0.73607	0.66684	0.6531	0.59764	0.70978	0.59117	0.69261	0.72706	0.68607	0.645	0.6863	0.74338	0.63238	0.65698	0.6745
0.58482	0.66969	0.54668	0.59215	0.74496	0.69624	0.63374	0.5723	0.76106	0.62175	0.67199	0.71819	0.69584	0.67803	0.65736	0.71596	0.65481	0.64224	0.68942
0.63877	0.65225	0.55956	0.67992	0.72559	0.64871	0.62596	0.5725	0.70214	0.66649	0.70723	0.70567	0.72074	0.67135	0.63017	0.71085	0.58885	0.59397	0.65555
0.59301	0.6635	0.57702	0.61251	0.6845	0.65752	0.65932	0.59937	0.72959	0.57123	0.72733	0.71645	0.67154	0.64617	0.61348	0.70644	0.65071	0.66178	0.64593
0.61225	0.65694	0.57776	0.57015	0.73943	0.66787	0.64675	0.55933	0.72134	0.58626	0.70431	0.70847	0.74374	0.69092	0.62643	0.71893	0.60882	0.65378	0.64369
0.57623	0.65905	0.52394	0.60359	0.74202	0.67935	0.64051	0.57243	0.74141	0.65868	0.75598	0.69835	0.72069	0.65626	0.60456	0.74532	0.65304	0.58319	0.64493
0.6491	0.6762	0.6138	0.58426	0.70015	0.67031	0.64123	0.59054	0.72062	0.58157	0.72195	0.70254	0.69155	0.6717	0.66291	0.73048	0.66687	0.63333	0.65818
0.67251	0.66268	0.56627	0.57651	0.75897	0.65618	0.65839	0.57659	0.76759	0.56759	0.74122	0.73291	0.69831	0.65573	0.71517	0.71714	0.6129	0.61085	0.66071
0.55595	0.71356	0.53281	0.62316	0.76831	0.65349	0.65099	0.58985	0.71314	0.57584	0.73203	0.72022	0.72829	0.67182	0.62616	0.71418	0.67132	0.69125	0.66538
0.59275	0.68003	0.5845	0.59182	0.75442	0.68938	0.66337	0.58454	0.7189	0.64734	0.69943	0.73892	0.71021	0.68588	0.59119	0.67623	0.65841	0.63887	0.63666
0.69718	0.69239	0.59475	0.60272	0.72102	0.6483	0.64678	0.56202	0.71935	0.61246	0.71326	0.73847	0.69598	0.67232	0.63715	0.69712	0.66792	0.65242	0.65485
0.62001	0.6401	0.59155	0.65285	0.76689	0.67614	0.67682	0.56824	0.74863	0.63433	0.6936	0.73239	0.7173	0.67763	0.64177	0.72472	0.66994	0.60846	0.65984
0.62001	0.6699	0.57866	0.61171	0.68182	0.67685	0.63107	0.5749	0.74238	0.54937	0.71772	0.7331	0.70677	0.65593	0.61494	0.69701	0.66765	0.66329	0.65945
0.6054	0.65638	0.51431	0.55843	0.7407	0.65808	0.66921	0.58003	0.75021	0.61351	0.70097	0.7274	0.71587	0.65562	0.66007	0.75465	0.7438	0.63736	0.75748
0.59424	0.68867	0.53602	0.56588	0.68917	0.67268	0.66449	0.63917	0.73207	0.63495	0.69692	0.72278	0.69491	0.66676	0.65655	0.68807	0.66717	0.64742	0.63866
0.63402	0.68809	0.54031	0.57453	0.71831	0.66801	0.64568	0.58432	0.73624	0.63599	0.74102	0.72704	0.72085	0.68072	0.63754	0.68471	0.68719	0.61134	0.67471
0.61732	0.66419	0.54378	0.57823	0.75949	0.66405	0.6665	0.6085	0.73072	0.58026	0.61217	0.73898	0.70774	0.64455	0.5972	0.71011	0.66953	0.67759	0.67458
0.61417	0.63452	0.61759	0.59396	0.70829	0.65322	0.67343	0.5895	0.74059	0.57281	0.70615	0.7497	0.7331	0.65813	0.60117	0.70259	0.72917	0.63352	0.62647
0.59665	0.63202	0.57869	0.61917	0.7701	0.68415	0.62539	0.58756	0.70973	0.59686	0.70662	0.70707	0.67984	0.67956	0.63766	0.75364	0.66503	0.59462	0.67523
0.68466	0.65541	0.54477	0.59194	0.75942	0.67245	0.64183	0.54459	0.70906	0.65725	0.7274	0.72827	0.74462	0.67263	0.62086	0.73538	0.62861	0.61853	0.65942
0.5975	0.63228	0.54928	0.67064	0.74433	0.65288	0.65565	0.60143	0.70529	0.60731	0.70457	0.69945	0.71027	0.65261	0.68703	0.7402	0.66265	0.57398	0.64821
0.59489	0.68806	0.52098	0.59753	0.7578	0.62837	0.6345	0.575	0.74048	0.61778	0.72842	0.7253	0.6709	0.67107	0.61784	0.73459	0.63491	0.62632	0.65555
0.66055	0.67128	0.56358	0.63138	0.72507	0.65334	0.6159	0.59446	0.7423	0.62013	0.74548	0.73123	0.71154	0.68317	0.6573	0.74654	0.7295	0.6281	0.68867
0.67273	0.67689	0.5711	0.70723	0.73649	0.66219	0.65277	0.61663	0.72412	0.62913	0.72563	0.72778	0.70352	0.66885	0.67309	0.76232	0.63374	0.61398	0.65422
0.61087	0.67645	0.60122	0.57815	0.70113	0.66624	0.63894	0.54474	0.74382	0.59297	0.70592	0.73044	0.69664	0.6838	0.63621	0.72692	0.68494	0.59618	0.66234
0.61114	0.64996	0.53094	0.60847	0.69803	0.69262	0.62301	0.58738	0.71661	0.57603	0.68335	0.72382	0.70003	0.6828	0.62938	0.71794	0.66902	0.57962	0.65793
0.56439	0.64736	0.55379	0.63372	0.72278	0.69607	0.60657	0.57393	0.74362	0.62536	0.64863	0.72347	0.67016	0.66106	0.67356	0.74504	0.65066	0.63811	0.60861
0.56517	0.63434	0.55359	0.61507	0.76198	0.67154	0.63461	0.58935	0.75332	0.59794	0.66627	0.75482	0.69161	0.69372	0.60557	0.67463	0.68383	0.68161	0.6842
0.60819	0.65	0.53701	0.57366	0.74567	0.67794	0.64066	0.60083	0.73013	0.58281	0.71608	0.7211	0.69389	0.69374	0.60481	0.72147	0.65765	0.6053	0.68851
0.65825	0.66124	0.50424	0.60284	0.73916	0.65805	0.6424	0.59423	0.7056	0.59177	0.73263	0.72227	0.72809	0.67913	0.66423	0.7404	0.66526	0.63655	0.71544
0.66931	0.67782	0.52278	0.61809	0.72124	0.64487	0.65194	0.56967	0.70003	0.61735	0.74836	0.73526	0.69874	0.65584	0.67421	0.7335	0.62676	0.63037	0.72061
0.66012	0.68451	0.55032	0.62768	0.74735	0.62617	0.64556	0.55722	0.73861	0.62582	0.72336	0.73447	0.696	0.66444	0.63398	0.70561	0.69241	0.63235	0.66221
0.63609	0.64859	0.60401	0.59181	0.73474	0.66117	0.636	0.58054	0.73257	0.59231	0.7156	0.71469	0.74069	0.66366	0.59767	0.69783	0.61171	0.63492	0.58261
0.59513	0.66768	0.52246	0.57239	0.74399	0.65095	0.64374	0.58025	0.73841	0.5977	0.66828	0.74082	0.74339	0.65981	0.64238	0.7092	0.66872	0.6022	0.66621
0.65067	0.67005	0.50472	0.60318	0.76939	0.67202	0.64215	0.55727	0.73471	0.5903	0.69095	0.71186	0.65131	0.67581	0.63399	0.65789	0.65766	0.58705	0.66527
0.58831	0.63086	0.57076	0.64514	0.73943	0.66964	0.62885	0.5347	0.74385	0.6114	0.72833	0.69765	0.73634	0.65388	0.60252	0.72671	0.66956	0.56216	0.67573
0.55614	0.69198	0.58142	0.61216	0.74313	0.66671	0.64801	0.61617	0.73316	0.57917	0.69138	0.73527	0.69233	0.69286	0.63274	0.72323	0.66988	0.67075	0.69394
0.61107	0.65867	0.61542	0.57352	0.77089	0.66604	0.64181	0.5689	0.77774	0.5936	0.71598	0.71752	0.7262	0.69747	0.65982	0.74936	0.63424	0.61408	0.651
0.60941	0.64842	0.52231	0.61751	0.71971	0.64114	0.64555	0.5843	0.73684	0.65943	0.6877	0.73322	0.66949	0.68886	0.65478	0.65593	0.6518	0.66348	0.66763
0.62307	0.67538	0.56717	0.55797	0.69532	0.65888	0.65338	0.60136	0.74943	0.59569	0.63698	0.73568	0.75169	0.66356	0.68503	0.69069	0.65217	0.64724	0.71084
0.63014	0.64604	0.60047	0.57504	0.72696	0.69035	0.65366	0.61079	0.6838	0.61366	0.68675	0.72227	0.70168	0.66971	0.67692	0.7169	0.6792	0.64743	0.67704
0.66092	0.66917	0.56007	0.59433	0.68284	0.67224	0.62482	0.57757	0.75499	0.59254	0.66999	0.73473	0.72975	0.68585	0.64788	0.74463	0.65687	0.66241	0.67547
0.56966	0.691	0.51019	0.56762	0.7071	0.65265	0.63999	0.57411	0.71664	0.55974	0.72525	0.71739	0.74222	0.66059	0.6015	0.74378	0.61626	0.6229	0.63266
0.57429	0.64223	0.60317	0.5893	0.695	0.67411	0.66651	0.57188	0.74746	0.68359	0.71493	0.7354	0.74061	0.67017	0.71752	0.72705	0.70542	0.65606	0.65982
0.57406	0.67189	0.52632	0.64922	0.72838	0.66718	0.65901	0.53401	0.7372	0.63736	0.69963	0.69625	0.7455	0.66362	0.64836	0.70324	0.72468	0.66016	0.67841
0.62129	0.64768	0.54928	0.61741	0.73257	0.6749	0.66886	0.6065	0.74332	0.58483	0.73182	0.70485	0.66201	0.67498	0.62171	0.7371	0.62714	0.63964	0.71622
0.60783	0.64689	0.5132	0.56872	0.72974	0.67305	0.63206	0.53782	0.73503	0.57146	0.77505	0.71995	0.68246	0.67943	0.64107	0.71251	0.66649	0.67091	0.66179
0.64029	0.69899	0.61952	0.65582	0.73103	0.67085	0.66602	0.56115	0.7307	0.57197	0.70557	0.74685	0.73964	0.69472	0.69326	0.76597	0.60889	0.61952	0.65055
0.62038	0.66493	0.54129	0.58804	0.67904	0.65728	0.65263	0.58576	0.7437	0.5608	0.70577	0.70865	0.71691	0.68224	0.62568	0.75306	0.66497	0.63872	0.64473
0.62325	0.67914	0.60024	0.63102	0.71846	0.67312	0.66656	0.62164	0.73772	0.57397	0.72631	0.74364	0.74635	0.65389	0.59948	0.70028	0.67879	0.64556	0.68375
0.64456	0.62924	0.5134	0.61723	0.74733	0.66479	0.65785	0.57739	0.71268	0.55833	0.74251	0.71031	0.66975	0.64626	0.62159	0.75833	0.68215	0.5846	0.6237
0.60846	0.64696	0.59789	0.60093	0.74491	0.66698	0.65549	0.56902	0.71834	0.62981	0.68999	0.74478	0.70965	0.70223	0.65172	0.74675	0.68193	0.66217	0.6755
0.68574	0.66276	0.54607	0.53732	0.70093	0.68527	0.62511	0.58837	0.73743	0.59696	0.68893	0.7202	0.72232	0.68501	0.64819	0.70158	0.64086	0.63961	0.6983
0.67996	0.65582	0.55635	0.58872	0.66572	0.6679	0.60655	0.58929	0.74413	0.6177	0.66798	0.72655	0.7	0.6568	0.67451	0.69622	0.68837	0.60223	0.67412
0.61612	0.68763	0.53936	0.55422	0.72874	0.67736	0.65667	0.62233	0.69956	0.60431	0.68348	0.72199	0.69584	0.67592	0.65448	0.74762	0.67979	0.62372	0.65699
0.57224	0.62511	0.58125	0.54321	0.72921	0.63847	0.65906	0.59374	0.70545	0.58531	0.71591	0.72779	0.68833	0.67044	0.62296	0.69359	0.68525	0.66038	0.62667
0.65062	0.65758	0.56198	0.63109	0.75193	0.70961	0.65687	0.5741	0.68779	0.57502	0.62089	0.73192	0.71635	0.66798	0.66799	0.6815	0.64256	0.68151	0.65403
0.63539	0.66509	0.54306	0.56769	0.71621	0.6432	0.66125	0.57594	0.71158	0.62183	0.68425	0.74081	0.71254	0.68313	0.63484	0.71618	0.70804	0.60849	0.67964
0.58513	0.67705	0.56047	0.63796	0.71005	0.66628	0.66637	0.56208	0.77412	0.63405	0.69667	0.72357	0.7093	0.67347	0.61025	0.70668	0.69516	0.63732	0.6426
0.63269	0.64681	0.56187	0.65434	0.74867	0.66237	0.67348	0.56135	0.72731	0.60073	0.72642	0.7439	0.71891	0.67641	0.62101	0.68672	0.70298	0.62292	0.66566
0.62309	0.65229	0.54926	0.58619	0.73697	0.69863	0.65306	0.58883	0.73296	0.5737	0.70337	0.71963	0.67267	0.69114	0.64369	0.70104	0.66687	0.57957	0.64811
0.60682	0.65071	0.52716	0.61295	0.69656	0.6635	0.63097	0.57476	0.71864	0.61856	0.67188	0.72704	0.72131	0.68347	0.60034	0.70285	0.65188	0.63726	0.65515
0.67493	0.69253	0.5916	0.61652	0.72964	0.6547	0.6342	0.57988	0.69181	0.57877	0.65173	0.72959	0.71165	0.69346	0.65872	0.69839	0.68282	0.63055	0.60764
0.64964	0.65065	0.51716	0.56821	0.74502	0.65307	0.65238	0.56977	0.7229	0.58799	0.75536	0.7077	0.74134	0.69518	0.60989	0.75769	0.71377	0.61216	0.66872
0.62352	0.68586	0.54681	0.62948	0.74422	0.64257	0.64804	0.56341	0.71401	0.64828	0.74432	0.73412	0.75334	0.69387	0.66151	0.72336	0.63896	0.60295	0.64116
0.65819	0.68764	0.57841	0.56285	0.76521	0.66006	0.63909	0.57131	0.76033	0.59954	0.69651	0.71987	0.71083	0.6926	0.63729	0.72204	0.67333	0.59357	0.68194
0.64478	0.67243	0.57513	0.59914	0.75736	0.66375	0.61212	0.59278	0.723	0.66601	0.71081	0.72964	0.74013	0.66299	0.62304	0.68231	0.6279	0.62455	0.67856
0.63443	0.68882	0.54073	0.61262	0.77022	0.67896	0.62963	0.60161	0.71496	0.60225	0.7091	0.72185	0.75775	0.66367	0.62067	0.73515	0.63583	0.67911	0.62394
0.63593	0.6505	0.57336	0.63406	0.73674	0.64479	0.65964	0.58366	0.73783	0.61265	0.66425	0.73107	0.76005	0.65493	0.61676	0.65793	0.64426	0.66476	0.6825
0.61353	0.67407	0.53801	0.54478	0.69775	0.67462	0.66012	0.59471	0.72169	0.6775	0.72171	0.73057	0.70929	0.66746	0.64951	0.70235	0.70292	0.6132	0.68944
0.6291	0.65956	0.60967	0.58465	0.74384	0.65424	0.63967	0.58073	0.69184	0.54799	0.72068	0.69329	0.74784	0.67362	0.65105	0.72132	0.64384	0.69112	0.66145
0.59709	0.66832	0.55297	0.67974	0.71335	0.69348	0.63343	0.58227	0.74421	0.56653	0.69356	0.7213	0.74791	0.67206	0.62717	0.7226	0.63683	0.63592	0.62105
0.56968	0.66365	0.56884	0.55553	0.7129	0.68861	0.67668	0.55787	0.74904	0.61851	0.69758	0.71821	0.68318	0.7057	0.64632	0.71352	0.68519	0.65004	0.6367
0.59676	0.61111	0.56226	0.58978	0.72063	0.68566	0.66138	0.58467	0.68494	0.62109	0.72045	0.74226	0.71531	0.68579	0.63898	0.74336	0.69485	0.60978	0.66067
0.62545	0.62184	0.57885	0.63289	0.76521	0.63244	0.65007	0.56499	0.74071	0.5686	0.7005	0.76538	0.72	0.70405	0.66518	0.69873	0.66332	0.66925	0.69233
0.56412	0.70063	0.56646	0.6184	0.70975	0.6635	0.62328	0.58052	0.72821	0.57668	0.70032	0.71252	0.68056	0.68073	0.66561	0.73554	0.70095	0.68546	0.68545
0.60924	0.68847	0.51169	0.61071	0.7281	0.65328	0.62082	0.57371	0.75437	0.60498	0.68453	0.72825	0.69093	0.67258	0.64419	0.7221	0.67572	0.64009	0.66075
0.63849	0.67763	0.54327	0.63578	0.73504	0.67668	0.63636	0.56103	0.726	0.60702	0.72556	0.72041	0.7042	0.66581	0.67135	0.69156	0.65523	0.59426	0.6887
0.59445	0.65514	0.51427	0.57151	0.73229	0.6386	0.65064	0.56373	0.74305	0.61517	0.70175	0.72916	0.67635	0.66858	0.6258	0.69054	0.65607	0.65052	0.67137
0.62502	0.66317	0.59862	0.60825	0.72453	0.65448	0.61101	0.63882	0.71297	0.68585	0.72513	0.73137	0.69681	0.6844	0.61437	0.74042	0.64359	0.62301	0.68113
0.64029	0.67013	0.56916	0.58463	0.75362	0.67043	0.6319	0.58363	0.72666	0.63983	0.67003	0.71282	0.69888	0.69728	0.63079	0.72409	0.73457	0.60831	0.71561
0.66825	0.69182	0.53193	0.58589	0.75831	0.65804	0.65475	0.56667	0.69668	0.66527	0.71158	0.7237	0.76847	0.67991	0.60844	0.7212	0.62726	0.6145	0.6225
0.60656	0.63334	0.52652	0.59492	0.72118	0.64992	0.65836	0.61381	0.75827	0.61138	0.65588	0.71622	0.6701	0.67712	0.62874	0.68872	0.66003	0.65336	0.70402
0.59076	0.68225	0.60286	0.60806	0.75216	0.66423	0.64947	0.56208	0.75333	0.57006	0.72038	0.72238	0.7117	0.68011	0.65523	0.6763	0.59452	0.68333	0.64642
0.62309	0.69832	0.57101	0.57219	0.71643	0.64326	0.65558	0.58731	0.71654	0.56413	0.72462	0.72838	0.71402	0.65982	0.64309	0.69933	0.64034	0.66535	0.62343
0.67884	0.67004	0.57312	0.61622	0.69177	0.66933	0.66543	0.59696	0.72227	0.59012	0.66006	0.72072	0.68676	0.66622	0.63299	0.66279	0.6863	0.56894	0.6489
0.60585	0.6673	0.55785	0.61221	0.751	0.63933	0.61292	0.568	0.70651	0.58187	0.71589	0.72885	0.74623	0.70746	0.66026	0.73533	0.64999	0.65438	0.66648
0.63119	0.67275	0.60267	0.60108	0.71113	0.6479	0.63161	0.57451	0.71664	0.61251	0.72443	0.73282	0.72636	0.67387	0.63363	0.73089	0.66824	0.61041	0.65979
0.59044	0.67289	0.5448	0.67449	0.75092	0.66113	0.6407	0.63054	0.73227	0.55765	0.67635	0.73044	0.74679	0.67172	0.65303	0.70825	0.61835	0.65608	0.65919
0.61149	0.64692	0.48953	0.61132	0.77889	0.65438	0.62692	0.59358	0.73277	0.59157	0.70052	0.72009	0.73365	0.6628	0.6252	0.74003	0.67965	0.62597	0.66769
0.56489	0.67044	0.55076	0.60657	0.69278	0.66954	0.6468	0.58984	0.72627	0.57451	0.66664	0.70666	0.74003	0.67673	0.59998	0.65187	0.68161	0.67792	0.65579
0.58119	0.68576	0.54279	0.61475	0.73498	0.65603	0.63047	0.58115	0.75261	0.60848	0.68184	0.72222	0.71216	0.6984	0.68378	0.71892	0.68074	0.59226	0.62549
0.67271	0.62262	0.53708	0.62077	0.76662	0.67386	0.65291	0.58181	0.74161	0.6365	0.70683	0.72588	0.73875	0.70948	0.62875	0.76355	0.66974	0.62566	0.6741
0.64204	0.67078	0.59861	0.55113	0.67778	0.68081	0.6479	0.60224	0.72661	0.56266	0.72336	0.70473	0.73981	0.66172	0.64204	0.74103	0.7004	0.58511	0.69919
0.6017	0.64773	0.53909	0.57282	0.7631	0.66337	0.6473	0.57753	0.72465	0.61972	0.6947	0.71209	0.72757	0.67409	0.67659	0.72374	0.67197	0.62605	0.62254
0.58502	0.68063	0.5737	0.62941	0.76077	0.6686	0.67593	0.58797	0.76435	0.57985	0.72473	0.74268	0.70116	0.6961	0.66381	0.68876	0.68045	0.6073	0.6419
0.59046	0.63846	0.49119	0.633	0.6971	0.68225	0.64192	0.59316	0.7249	0.61216	0.72755	0.76324	0.72876	0.69843	0.63987	0.65839	0.70367	0.64214	0.67517
0.57029	0.66775	0.5825	0.54784	0.74392	0.6518	0.61683	0.57257	0.71849	0.6071	0.68697	0.70562	0.76275	0.68523	0.64744	0.68247	0.62823	0.65623	0.69106
0.63708	0.62888	0.54974	0.63509	0.75319	0.67953	0.67654	0.61821	0.72814	0.62714	0.67036	0.73638	0.73052	0.64707	0.61724	0.73083	0.65506	0.61401	0.63156
0.6475	0.6569	0.61106	0.60782	0.71611	0.66573	0.62977	0.58342	0.74018	0.67591	0.61375	0.72705	0.71404	0.66576	0.62234	0.72613	0.67178	0.5903	0.72141
0.61311	0.64302	0.56776	0.56404	0.77304	0.66281	0.66304	0.59753	0.74681	0.59828	0.71419	0.73357	0.73345	0.67024	0.63711	0.72793	0.65895	0.55242	0.5903
0.57654	0.66506	0.57322	0.6339	0.73248	0.6659	0.62364	0.58502	0.71071	0.56821	0.71219	0.7164	0.69136	0.70016	0.65006	0.73895	0.64066	0.60582	0.63105
0.61179	0.71626	0.57107	0.65921	0.74235	0.64903	0.62125	0.55262	0.72744	0.64688	0.69947	0.72941	0.77008	0.65731	0.61041	0.73039	0.70682	0.65022	0.68411
0.64417	0.65126	0.53982	0.56112	0.75561	0.64869	0.64939	0.57033	0.71667	0.61491	0.71554	0.6951	0.70033	0.65947	0.65961	0.7415	0.71743	0.58545	0.62388
0.62996	0.66919	0.54764	0.63491	0.73133	0.666	0.62825	0.55681	0.75091	0.65413	0.73282	0.71594	0.72997	0.705	0.6135	0.68632	0.64042	0.58747	0.63742
0.59275	0.64951	0.55085	0.63322	0.73267	0.6715	0.62838	0.61629	0.74614	0.63551	0.70549	0.71961	0.7263	0.69026	0.64481	0.69136	0.72655	0.63589	0.64487
0.58918	0.65697	0.57009	0.56155	0.72101	0.66997	0.63709	0.57194	0.7136	0.58655	0.69999	0.74055	0.73106	0.6851	0.62725	0.71614	0.62716	0.61872	0.66432
0.57205	0.67481	0.54966	0.56191	0.69005	0.68144	0.65245	0.58493	0.71241	0.64747	0.76984	0.73382	0.71109	0.68106	0.65286	0.68484	0.6456	0.58579	0.66663
0.61891	0.67054	0.53023	0.58824	0.6935	0.63251	0.62408	0.56215	0.7279	0.63974	0.67186	0.70208	0.74532	0.69385	0.61981	0.70988	0.70283	0.68619	0.68222
0.56515	0.67383	0.58141	0.62095	0.73189	0.66324	0.6357	0.61779	0.6982	0.64973	0.73507	0.72686	0.69188	0.66641	0.65325	0.67751	0.64437	0.66535	0.65049
0.61006	0.68622	0.55928	0.58211	0.69751	0.68234	0.64929	0.60613	0.70203	0.55955	0.66688	0.72655	0.70211	0.6896	0.66413	0.73189	0.65009	0.60661	0.66176
0.63137	0.69979	0.55937	0.58353	0.70918	0.64793	0.65875	0.57641	0.70481	0.57266	0.6869	0.73134	0.69608	0.70401	0.6118	0.72364	0.67449	0.65368	0.67888
0.65334	0.69729	0.56655	0.56301	0.72024	0.67685	0.65151	0.59524	0.71587	0.58763	0.74824	0.71632	0.7331	0.66789	0.62923	0.74886	0.64126	0.62924	0.60568
0.55322	0.66889	0.53241	0.56003	0.71094	0.67764	0.64434	0.60304	0.72923	0.63424	0.67094	0.72616	0.67782	0.67661	0.63802	0.72168	0.66558	0.64525	0.63474
0.65903	0.65935	0.5904	0.61009	0.75647	0.64825	0.67366	0.57205	0.75367	0.62725	0.69619	0.71246	0.67906	0.66777	0.63125	0.6729	0.64891	0.65683	0.61679
0.66023	0.66451	0.55024	0.57394	0.77769	0.68007	0.65739	0.54722	0.72392	0.61657	0.74399	0.72279	0.71938	0.68341	0.64866	0.66964	0.6975	0.64042	0.66854
0.62846	0.69143	0.5405	0.56595	0.77178	0.68134	0.64907	0.59758	0.74273	0.63494	0.70645	0.72603	0.69845	0.67901	0.67607	0.69381	0.62794	0.61888	0.64537
0.57136	0.66082	0.57456	0.61728	0.72365	0.62094	0.65324	0.57589	0.7442	0.57221	0.69277	0.74904	0.70518	0.68077	0.64918	0.6976	0.63098	0.62875	0.64119
0.63643	0.66048	0.55725	0.6067	0.77258	0.65522	0.66185	0.5871	0.75852	0.64372	0.656	0.70836	0.7136	0.64753	0.65255	0.65846	0.6996	0.64875	0.62229
0.65603	0.6634	0.56285	0.60109	0.73411	0.63156	0.66636	0.60371	0.72865	0.62448	0.70968	0.7376	0.72345	0.68981	0.629	0.73779	0.6959	0.6696	0.63754
0.59477	0.66212	0.57049	0.57333	0.72749	0.64808	0.63851	0.56241	0.70437	0.58701	0.7028	0.73292	0.72905	0.67966	0.60474	0.72715	0.66601	0.65833	0.66323
0.60083	0.6954	0.54382	0.62096	0.7322	0.66844	0.63696	0.58681	0.76864	0.61925	0.7189	0.72163	0.74491	0.67227	0.60493	0.76225	0.64918	0.62764	0.66845
0.65393	0.66495	0.52036	0.5983	0.74504	0.64143	0.62774	0.5921	0.74555	0.68964	0.70967	0.73719	0.72612	0.67258	0.60364	0.76238	0.64355	0.63534	0.64799
0.61636	0.66917	0.53312	0.61408	0.72704	0.64232	0.63616	0.5415	0.73214	0.64416	0.70854	0.71606	0.6948	0.71395	0.62015	0.75303	0.66204	0.6821	0.70438
0.62184	0.64495	0.51374	0.61514	0.69235	0.67492	0.66468	0.59301	0.75871	0.60415	0.69836	0.7426	0.70339	0.69833	0.70922	0.69698	0.68558	0.67677	0.65407
0.6365	0.70052	0.53865	0.60501	0.77735	0.69034	0.64444	0.5985	0.73789	0.61551	0.6678	0.75019	0.6826	0.70009	0.64874	0.76529	0.65146	0.64575	0.68071
0.58824	0.63713	0.56612	0.62976	0.73743	0.67119	0.65307	0.55922	0.74847	0.6518	0.67741	0.74323	0.68911	0.6626	0.61837	0.74083	0.68465	0.64926	0.61736
0.57653	0.65721	0.52614	0.56844	0.77114	0.67222	0.64882	0.58499	0.70779	0.59134	0.68799	0.71446	0.70246	0.67722	0.66542	0.72665	0.67507	0.66792	0.63214
0.63596	0.69011	0.5985	0.61952	0.72232	0.6707	0.65788	0.57163	0.72833	0.51367	0.70618	0.71801	0.7403	0.65116	0.64394	0.69792	0.61932	0.61452	0.65401
0.64388	0.6631	0.59123	0.58535	0.74187	0.65387	0.66521	0.58824	0.71283	0.56644	0.73348	0.7327	0.67943	0.67983	0.59835	0.74392	0.68625	0.59732	0.57786
0.58845	0.65412	0.55725	0.64424	0.75904	0.6611	0.61553	0.58457	0.73785	0.60415	0.69906	0.70571	0.74135	0.68181	0.62909	0.68844	0.68862	0.63336	0.6609
0.63315	0.64392	0.56461	0.66213	0.72187	0.66205	0.64011	0.55256	0.74606	0.58309	0.75164	0.74353	0.71696	0.66787	0.62183	0.73415	0.67886	0.56862	0.75292
0.62939	0.65747	0.56741	0.60456	0.71832	0.67402	0.66473	0.56417	0.74684	0.59416	0.69951	0.72265	0.69897	0.6856	0.61002	0.72126	0.6507	0.63513	0.69406
0.60499	0.68017	0.56392	0.61066	0.72287	0.6149	0.63116	0.5952	0.70629	0.62879	0.69227	0.72629	0.75721	0.6841	0.6415	0.66168	0.64931	0.59549	0.61947
0.64486	0.68635	0.59225	0.62177	0.71527	0.66857	0.62087	0.59458	0.71911	0.68985	0.66331	0.72858	0.71959	0.67095	0.62095	0.719	0.63636	0.67605	0.6612
0.6251	0.70581	0.60312	0.60662	0.73157	0.6423	0.65293	0.59918	0.70082	0.6993	0.63225	0.71693	0.72469	0.67563	0.62292	0.77865	0.71239	0.63937	0.66785
0.67084	0.66363	0.55622	0.54892	0.70231	0.64906	0.68307	0.58918	0.73495	0.61835	0.70101	0.71751	0.72316	0.6799	0.67885	0.74565	0.66456	0.59882	0.64455
0.71602	0.67021	0.54944	0.56721	0.72096	0.66323	0.62526	0.56307	0.72577	0.5969	0.69874	0.74934	0.70342	0.70646	0.63358	0.72405	0.6403	0.61043	0.65584
0.71347	0.64574	0.53994	0.64577	0.75319	0.63296	0.64346	0.60359	0.70369	0.59187	0.67433	0.72263	0.75228	0.66951	0.646	0.69814	0.64142	0.61607	0.68036
0.63541	0.65014	0.51556	0.61728	0.72487	0.66422	0.63718	0.60651	0.72012	0.61293	0.67373	0.68722	0.713	0.67371	0.64611	0.66927	0.70178	0.62793	0.72272
0.61484	0.68293	0.58204	0.54989	0.72902	0.66354	0.62901	0.58535	0.72975	0.6112	0.70566	0.73821	0.71907	0.64976	0.69967	0.74379	0.66729	0.61848	0.65035
0.60509	0.69232	0.56682	0.57446	0.72634	0.67339	0.64078	0.57459	0.74185	0.53156	0.70044	0.73549	0.71546	0.67557	0.65815	0.76822	0.65927	0.61855	0.68024
0.58042	0.6822	0.59725	0.63249	0.73193	0.62766	0.619	0.58315	0.73025	0.62401	0.70393	0.71698	0.73227	0.64988	0.63261	0.69075	0.57049	0.68588	0.63287
0.56579	0.66391	0.55935	0.59063	0.74473	0.66354	0.62677	0.59618	0.72887	0.56889	0.71901	0.72215	0.70424	0.67211	0.63724	0.72601	0.66621	0.63784	0.68405
0.56049	0.66863	0.60677	0.60994	0.73459	0.66231	0.67687	0.57292	0.74876	0.64453	0.69127	0.7138	0.72539	0.6925	0.64118	0.73006	0.64978	0.5905	0.62353
0.62121	0.65291	0.56955	0.62795	0.74473	0.66099	0.6688	0.56369	0.74572	0.58488	0.70726	0.71877	0.76689	0.68387	0.61285	0.72202	0.6793	0.62002	0.66635
0.62555	0.66433	0.59924	0.57509	0.73106	0.64849	0.63775	0.57246	0.71328	0.70988	0.68911	0.71729	0.7486	0.66573	0.64376	0.71568	0.61646	0.62708	0.61326
0.60962	0.67391	0.54598	0.55343	0.73568	0.65193	0.64282	0.61809	0.69604	0.62897	0.71358	0.71712	0.66876	0.69367	0.6391	0.75865	0.67376	0.6301	0.64205
0.65544	0.65587	0.48328	0.63542	0.71921	0.6756	0.6394	0.58748	0.7207	0.64689	0.65574	0.69961	0.71791	0.67777	0.65309	0.74496	0.64469	0.61738	0.71104
0.58525	0.68372	0.59928	0.61116	0.72381	0.67622	0.64534	0.56662	0.70887	0.6694	0.70297	0.73492	0.70552	0.67659	0.64218	0.7512	0.67609	0.67751	0.66607
0.65103	0.64135	0.5473	0.57829	0.74543	0.65518	0.69788	0.60656	0.73313	0.57452	0.64342	0.70775	0.71941	0.66854	0.64202	0.69197	0.65148	0.62801	0.70315
0.66898	0.69596	0.54565	0.61427	0.74733	0.67598	0.64447	0.55448	0.73476	0.57784	0.72515	0.72725	0.65677	0.69843	0.63832	0.69639	0.66698	0.59939	0.67268
0.66679	0.697	0.56802	0.55905	0.7524	0.66655	0.62005	0.58152	0.716	0.65423	0.69412	0.71322	0.72149	0.67183	0.64399	0.70946	0.6496	0.6944	0.61961
0.59922	0.64691	0.54259	0.60064	0.74016	0.68768	0.66961	0.56083	0.7013	0.53922	0.68366	0.7088	0.69786	0.67904	0.6279	0.72435	0.62931	0.61328	0.68753
0.64954	0.65428	0.53193	0.60042	0.74	0.66343	0.63338	0.58221	0.74885	0.6011	0.71315	0.72888	0.74123	0.64374	0.59129	0.72378	0.63124	0.60016	0.69243
0.64314	0.70688	0.58836	0.64814	0.70485	0.66123	0.64607	0.57784	0.7323	0.61274	0.65791	0.72802	0.74356	0.65976	0.61811	0.74112	0.64972	0.67238	0.64163
0.60868	0.67667	0.59108	0.54975	0.69763	0.68072	0.65288	0.5809	0.75254	0.58617	0.70639	0.71622	0.70079	0.69335	0.67343	0.68969	0.66932	0.69782	0.66886
0.65602	0.65576	0.54315	0.52692	0.67371	0.62605	0.68209	0.59641	0.72213	0.57912	0.69865	0.73138	0.73228	0.67281	0.58368	0.69878	0.70586	0.63055	0.69503
0.60684	0.66112	0.53688	0.60699	0.70698	0.65275	0.69583	0.56203	0.71867	0.58384	0.67889	0.73422	0.70111	0.67873	0.66942	0.74191	0.66489	0.64257	0.64445
0.64801	0.66164	0.54756	0.63557	0.77783	0.6677	0.66005	0.56789	0.73156	0.58238	0.68337	0.71678	0.74586	0.67807	0.64629	0.72715	0.62342	0.63652	0.70193
0.59954	0.68182	0.56541	0.62074	0.71817	0.66585	0.6585	0.56428	0.73778	0.60154	0.65185	0.73557	0.70543	0.68157	0.61027	0.68421	0.71217	0.61852	0.62941
0.63507	0.73414	0.59002	0.62838	0.7216	0.70219	0.66208	0.59633	0.74122	0.58987	0.6665	0.69871	0.73769	0.66794	0.65171	0.67036	0.61093	0.60925	0.68015
0.60578	0.6825	0.4988	0.62401	0.77003	0.64443	0.67155	0.60632	0.71982	0.6075	0.73242	0.7495	0.68906	0.66828	0.64365	0.70195	0.7	0.62927	0.64138
0.63613	0.65809	0.52307	0.5704	0.75185	0.65986	0.65142	0.63015	0.73203	0.57735	0.71836	0.7309	0.72722	0.66721	0.66261	0.67718	0.69715	0.64404	0.66791
0.6718	0.65395	0.57274	0.67325	0.68271	0.62123	0.68108	0.5748	0.74277	0.62569	0.69718	0.72057	0.73446	0.6965	0.6302	0.73089	0.64149	0.65826	0.71321
0.64244	0.67054	0.58924	0.618	0.69671	0.639	0.62623	0.59456	0.7278	0.60469	0.71763	0.72129	0.69479	0.65512	0.63592	0.77831	0.64902	0.61724	0.66178
0.61372	0.6972	0.56589	0.60974	0.75192	0.68049	0.64453	0.58745	0.71726	0.60948	0.68053	0.73966	0.69215	0.6856	0.64968	0.71222	0.59865	0.66725	0.61322
0.61974	0.68409	0.57482	0.60304	0.77315	0.67698	0.64945	0.59372	0.71842	0.63375	0.66947	0.72458	0.73848	0.67145	0.61263	0.69947	0.64172	0.63803	0.68443
0.65974	0.6818	0.59777	0.58534	0.72401	0.67133	0.65277	0.53838	0.72351	0.61826	0.68011	0.7222	0.66471	0.66792	0.60847	0.69322	0.65641	0.64473	0.64345
0.61907	0.67488	0.57133	0.58678	0.77466	0.66966	0.63874	0.58811	0.73005	0.60676	0.70069	0.72638	0.71069	0.70007	0.66327	0.72641	0.68042	0.62671	0.63612
0.59072	0.66902	0.50921	0.59443	0.79519	0.68512	0.62597	0.59447	0.73276	0.62765	0.68065	0.71205	0.7355	0.66855	0.67999	0.70438	0.63158	0.60226	0.61558
0.53778	0.65643	0.51858	0.57879	0.7335	0.65104	0.67953	0.58229	0.70277	0.60019	0.69691	0.71814	0.70542	0.65788	0.65686	0.7657	0.75085	0.62771	0.63954
0.61272	0.6255	0.57027	0.5586	0.67883	0.65048	0.63682	0.56291	0.74441	0.5688	0.71681	0.73146	0.7434	0.68602	0.64001	0.70142	0.67615	0.62053	0.69075
0.6068	0.65256	0.56413	0.58521	0.70189	0.68205	0.6311	0.59469	0.71674	0.56266	0.71573	0.72208	0.7197	0.6768	0.63155	0.66979	0.7325	0.59405	0.71463
0.65475	0.63736	0.56308	0.58643	0.72434	0.68693	0.6451	0.58261	0.73248	0.59923	0.69974	0.72883	0.678	0.69422	0.63547	0.74979	0.62321	0.65259	0.66909
0.60854	0.65289	0.59454	0.56244	0.7175	0.65553	0.67931	0.5868	0.73391	0.62989	0.68455	0.71689	0.70443	0.66624	0.60623	0.72192	0.70531	0.60189	0.62618
0.64103	0.68137	0.56497	0.60278	0.72828	0.63024	0.64528	0.574	0.74071	0.62109	0.66749	0.72002	0.72643	0.65873	0.66075	0.69614	0.70029	0.64829	0.66497
0.69127	0.65116	0.55581	0.63933	0.73473	0.64965	0.62649	0.58725	0.73367	0.60261	0.68608	0.71286	0.71022	0.69113	0.65223	0.69064	0.71093	0.6795	0.66699
0.60923	0.6666	0.54572	0.57636	0.76056	0.64252	0.67323	0.60593	0.7136	0.57558	0.7108	0.71576	0.7201	0.679	0.6787	0.71514	0.66142	0.60929	0.6383
0.62271	0.68331	0.57796	0.63517	0.73624	0.65221	0.67402	0.56917	0.70083	0.61718	0.75852	0.7298	0.72733	0.67938	0.62454	0.69993	0.71541	0.6446	0.64294
0.6496	0.64448	0.53272	0.66837	0.71176	0.6563	0.63979	0.56269	0.70973	0.62973	0.65917	0.74454	0.68683	0.67738	0.64934	0.73729	0.69015	0.62332	0.72314
0.65238	0.64329	0.53419	0.63851	0.75347	0.65857	0.65089	0.57767	0.72698	0.64066	0.70154	0.69862	0.69739	0.7016	0.66778	0.72509	0.68024	0.64148	0.71009
0.58072	0.63579	0.5483	0.5755	0.75673	0.70868	0.6623	0.59014	0.72059	0.56196	0.71673	0.71254	0.74322	0.66614	0.6412	0.70552	0.65664	0.65857	0.63968
0.54693	0.68274	0.54375	0.51371	0.72238	0.67179	0.63207	0.58485	0.73805	0.64939	0.72652	0.72135	0.6985	0.69663	0.64265	0.69492	0.6299	0.61376	0.65328
0.62227	0.63151	0.5638	0.64876	0.75165	0.67114	0.62643	0.60459	0.73947	0.61294	0.72492	0.70709	0.69833	0.69354	0.63545	0.72322	0.60785	0.67993	0.64221
0.62443	0.65436	0.57221	0.60297	0.71636	0.66772	0.64343	0.62698	0.74595	0.55725	0.69067	0.71903	0.72624	0.70226	0.65447	0.73489	0.62165	0.64274	0.67947
0.64196	0.65708	0.61278	0.54653	0.7649	0.65381	0.6536	0.54305	0.72623	0.62361	0.70062	0.7401	0.72198	0.66738	0.66079	0.70683	0.55307	0.69252	0.6214
0.66825	0.65983	0.56734	0.58559	0.72101	0.66362	0.58972	0.58738	0.76574	0.66095	0.66937	0.74876	0.70218	0.66798	0.61378	0.70196	0.67557	0.64189	0.6491
0.66697	0.69116	0.61402	0.61216	0.75727	0.64845	0.67697	0.56697	0.70261	0.6073	0.69717	0.73662	0.71788	0.68337	0.64464	0.73593	0.68168	0.60863	0.62131
0.54475	0.68051	0.57019	0.61976	0.73592	0.69415	0.64072	0.57194	0.74296	0.61567	0.69508	0.71572	0.69182	0.68545	0.66876	0.70798	0.68117	0.65633	0.65768
0.58215	0.65954	0.5353	0.64859	0.76507	0.66487	0.63672	0.54018	0.75086	0.65785	0.68368	0.72827	0.68808	0.67903	0.61805	0.73359	0.66663	0.55952	0.70264
0.60249	0.66955	0.57334	0.5733	0.71267	0.65253	0.65151	0.60879	0.70931	0.59199	0.69221	0.72216	0.72384	0.6922	0.64935	0.78126	0.59987	0.62999	0.62255
0.56376	0.61401	0.5511	0.59633	0.75892	0.66089	0.64675	0.59224	0.75077	0.69438	0.66895	0.74982	0.72238	0.69379	0.5734	0.73519	0.67271	0.64951	0.65315
0.59933	0.66779	0.59466	0.65272	0.71412	0.69414	0.63768	0.58199	0.73698	0.64432	0.70133	0.70904	0.69007	0.66513	0.64724	0.70534	0.62072	0.6455	0.63561
0.62905	0.64542	0.52511	0.67344	0.727	0.66075	0.64999	0.57943	0.73725	0.528	0.69461	0.71391	0.72614	0.68849	0.64868	0.7422	0.73648	0.61101	0.62307
0.58843	0.6769	0.54848	0.59092	0.7552	0.67097	0.6201	0.57464	0.74052	0.61027	0.71365	0.69728	0.73312	0.6683	0.63545	0.74811	0.65581	0.65659	0.63311
0.55157	0.64241	0.56446	0.62844	0.74382	0.67814	0.63142	0.6284	0.7477	0.60324	0.65876	0.74887	0.67872	0.66407	0.6426	0.69868	0.63365	0.64187	0.6636
0.55738	0.70149	0.565	0.51971	0.76466	0.65559	0.65681	0.56319	0.7446	0.59379	0.71175	0.73373	0.69646	0.67685	0.68733	0.67531	0.66264	0.64498	0.69489
0.54658	0.68069	0.57683	0.60992	0.74233	0.67013	0.67007	0.57768	0.70794	0.61257	0.64889	0.7144	0.71136	0.68972	0.6451	0.75265	0.66632	0.63252	0.71155
0.56113	0.64689	0.55626	0.58562	0.75169	0.66597	0.64728	0.58611	0.73928	0.60646	0.7027	0.71254	0.71184	0.67147	0.635	0.72663	0.66346	0.58198	0.61711
0.66173	0.6726	0.53107	0.58159	0.70873	0.66163	0.62973	0.57078	0.72179	0.64282	0.7057	0.73116	0.70639	0.68792	0.65208	0.74138	0.66494	0.61219	0.62535
0.57784	0.68672	0.57663	0.59152	0.71456	0.65953	0.63197	0.60612	0.71362	0.534	0.72217	0.75075	0.69072	0.68951	0.63409	0.70906	0.64452	0.64071	0.61171
0.61369	0.63505	0.48349	0.61922	0.72324	0.66292	0.61288	0.60336	0.70503	0.51221	0.66788	0.73687	0.70603	0.67304	0.62072	0.71236	0.68361	0.65299	0.66799
0.66653	0.67285	0.56958	0.64522	0.77111	0.64971	0.65025	0.54554	0.70594	0.57352	0.68696	0.72545	0.70533	0.67925	0.68885	0.74433	0.67111	0.54932	0.69377
0.61697	0.65158	0.58327	0.60505	0.70538	0.66088	0.65279	0.623	0.75207	0.62408	0.72145	0.70345	0.70348	0.69695	0.61601	0.70358	0.65563	0.60062	0.67939
0.54604	0.64879	0.56105	0.58816	0.71375	0.68005	0.63781	0.56587	0.71919	0.61545	0.71178	0.74551	0.77351	0.68848	0.62323	0.72803	0.69225	0.66132	0.64685
0.59801	0.66779	0.58521	0.55542	0.70587	0.63462	0.66882	0.5761	0.71647	0.59023	0.751	0.70757	0.71077	0.65442	0.6197	0.66678	0.64552	0.57227	0.70301
0.61412	0.63531	0.53545	0.59214	0.72799	0.69149	0.60673	0.59161	0.70937	0.63854	0.70421	0.74572	0.73273	0.65522	0.6247	0.69912	0.66401	0.62837	0.73251
0.60017	0.6683	0.55598	0.53627	0.74308	0.66842	0.65996	0.62209	0.71137	0.60896	0.72451	0.71172	0.68368	0.68137	0.661	0.76452	0.70553	0.66587	0.64085
0.60614	0.65262	0.60331	0.65464	0.74086	0.65962	0.6545	0.55363	0.73064	0.65096	0.72904	0.72077	0.73955	0.66654	0.59907	0.7244	0.67183	0.66868	0.64184
0.63664	0.69016	0.55266	0.55304	0.73188	0.67608	0.6304	0.5845	0.71379	0.65295	0.72581	0.72327	0.76145	0.66594	0.6159	0.71981	0.67024	0.66638	0.65748
0.60181	0.68847	0.58997	0.65338	0.71773	0.69549	0.65199	0.60502	0.74135	0.6275	0.68005	0.72247	0.71985	0.7068	0.62498	0.68687	0.63327	0.61435	0.65416
0.59194	0.70126	0.51175	0.6603	0.76111	0.66896	0.64938	0.61042	0.70814	0.56385	0.71521	0.75116	0.70775	0.69217	0.62337	0.68528	0.66138	0.59364	0.64296
0.58921	0.67008	0.53518	0.59782	0.74299	0.67823	0.68252	0.5985	0.70494	0.58816	0.69971	0.7386	0.70384	0.69993	0.68291	0.72401	0.64033	0.61421	0.60465
0.65015	0.69553	0.55957	0.57351	0.73848	0.64918	0.63977	0.58816	0.72884	0.57119	0.71629	0.72942	0.71148	0.67201	0.66174	0.69883	0.59778	0.63911	0.67953
0.56625	0.66999	0.56934	0.63174	0.72389	0.67209	0.65703	0.59178	0.7118	0.6367	0.72453	0.722	0.73009	0.66584	0.66566	0.72919	0.72271	0.60216	0.6648
0.57259	0.66349	0.57151	0.63541	0.70846	0.66411	0.6358	0.56657	0.72491	0.60861	0.70529	0.72074	0.70591	0.67059	0.609	0.70944	0.63388	0.59274	0.6322
0.62444	0.67845	0.52218	0.6366	0.67522	0.69814	0.64092	0.57081	0.69624	0.62591	0.71102	0.72949	0.69549	0.67146	0.63519	0.67187	0.72316	0.64492	0.65484
0.63983	0.68657	0.57225	0.66743	0.7481	0.66617	0.66807	0.55268	0.725	0.56043	0.72503	0.70908	0.71824	0.69237	0.65441	0.68676	0.72713	0.71825	0.70948
0.63343	0.6663	0.59597	0.64418	0.74912	0.65985	0.64072	0.56293	0.7137	0.5766	0.67528	0.70487	0.7247	0.67674	0.66384	0.73308	0.68168	0.67059	0.69196
0.61161	0.6391	0.59906	0.61057	0.73337	0.67359	0.6729	0.54601	0.7617	0.57971	0.7374	0.73475	0.71426	0.652	0.60445	0.69056	0.62994	0.6347	0.64996
0.54107	0.64512	0.55256	0.65987	0.74931	0.66589	0.64162	0.55817	0.77766	0.66486	0.65008	0.73848	0.71191	0.63283	0.6381	0.69649	0.63464	0.56362	0.66484
0.64406	0.67713	0.54437	0.57755	0.72747	0.61156	0.61637	0.54019	0.7037	0.62737	0.71323	0.738	0.70325	0.66227	0.60853	0.72595	0.65986	0.57997	0.62922
0.65589	0.69507	0.54107	0.5661	0.76851	0.66693	0.64744	0.59548	0.73627	0.60237	0.63406	0.72449	0.70655	0.6888	0.60715	0.6562	0.65693	0.59485	0.63505
0.63583	0.63525	0.52496	0.615	0.69932	0.68546	0.65764	0.5719	0.72022	0.56824	0.65692	0.71687	0.75997	0.67367	0.60336	0.67656	0.63577	0.59664	0.71156
0.59214	0.66333	0.48437	0.66141	0.76202	0.65812	0.65223	0.61658	0.72347	0.62122	0.6936	0.73286	0.726	0.69311	0.62688	0.71926	0.61654	0.66451	0.71546
0.60371	0.6806	0.56397	0.54257	0.69316	0.64086	0.64538	0.53455	0.71365	0.64517	0.66783	0.72034	0.69632	0.69117	0.66102	0.73706	0.64545	0.56781	0.66089
0.64347	0.67776	0.54402	0.60587	0.72001	0.63731	0.61598	0.57282	0.70743	0.61974	0.66553	0.73444	0.72035	0.68819	0.62843	0.72126	0.70658	0.70077	0.65722
0.57731	0.65151	0.57924	0.61899	0.74589	0.6377	0.66239	0.5909	0.73293	0.58843	0.6896	0.74229	0.67328	0.67151	0.6507	0.69133	0.6478	0.65083	0.6505
0.6686	0.65807	0.55969	0.61656	0.72913	0.64212	0.67717	0.63026	0.69906	0.64822	0.70803	0.74411	0.72732	0.68334	0.5992	0.71313	0.67112	0.62985	0.71933
0.57685	0.67756	0.59156	0.61741	0.7326	0.64489	0.65831	0.57382	0.72611	0.61629	0.6901	0.7312	0.69914	0.67613	0.63121	0.68198	0.63869	0.62988	0.69193
0.65045	0.66867	0.61875	0.61125	0.72344	0.67544	0.67787	0.61056	0.7222	0.57077	0.70842	0.7583	0.75489	0.66151	0.64503	0.70621	0.6405	0.65335	0.6393
0.60891	0.6435	0.54132	0.5494	0.77191	0.64483	0.61656	0.60229	0.72795	0.6435	0.67651	0.70959	0.75982	0.6361	0.63653	0.73426	0.6585	0.64872	0.66428
0.59685	0.68542	0.59867	0.57039	0.71974	0.69107	0.64709	0.58702	0.72145	0.60744	0.68722	0.72338	0.71546	0.68965	0.65222	0.72495	0.63152	0.60637	0.64921
0.57794	0.62626	0.56248	0.59593	0.73955	0.65745	0.64072	0.60216	0.7402	0.5509	0.68907	0.72061	0.71388	0.661	0.62514	0.69423	0.66901	0.65164	0.66832
0.57011	0.65418	0.55676	0.63909	0.74239	0.6606	0.65562	0.60853	0.7255	0.61078	0.69502	0.7471	0.70062	0.66592	0.64446	0.71792	0.65842	0.62896	0.66062
0.53961	0.6629	0.56247	0.57582	0.72972	0.68238	0.63122	0.5605	0.7332	0.61437	0.68359	0.75388	0.70896	0.69469	0.60818	0.72278	0.59795	0.70433	0.61645
0.57187	0.68377	0.5895	0.61712	0.74804	0.70113	0.64334	0.58664	0.7468	0.63784	0.72734	0.72784	0.70271	0.67355	0.65756	0.75167	0.65424	0.62483	0.67361
0.64481	0.66516	0.58656	0.6157	0.74056	0.67892	0.65352	0.57451	0.6729	0.63102	0.69302	0.74097	0.70099	0.67683	0.66433	0.70967	0.64525	0.65045	0.67331
0.68454	0.63099	0.54884	0.5531	0.723	0.66988	0.63846	0.55957	0.72122	0.60628	0.70153	0.72514	0.70706	0.68358	0.66335	0.72146	0.65091	0.65435	0.63125
0.63176	0.65891	0.52736	0.51787	0.7583	0.65038	0.61874	0.57964	0.73341	0.64534	0.69054	0.72242	0.69808	0.6916	0.6374	0.7386	0.63525	0.58385	0.65941
0.63325	0.69517	0.55658	0.56611	0.77314	0.65753	0.64516	0.54227	0.70823	0.59295	0.66973	0.74458	0.71179	0.6798	0.62541	0.74919	0.66036	0.67737	0.60163
0.61631	0.7013	0.57811	0.65645	0.73705	0.67171	0.65334	0.62524	0.69964	0.59221	0.67013	0.73047	0.69442	0.64262	0.63571	0.73518	0.69382	0.6333	0.65137
0.61703	0.69019	0.56167	0.5871	0.68704	0.69157	0.68497	0.59403	0.7068	0.61053	0.71796	0.74567	0.69367	0.6415	0.66775	0.75662	0.66663	0.605	0.62959
0.69262	0.61581	0.56885	0.57812	0.71452	0.64912	0.63599	0.5844	0.73069	0.58816	0.6881	0.72531	0.76441	0.68904	0.61809	0.69823	0.64816	0.5863	0.63291
0.61548	0.63604	0.51092	0.62942	0.76688	0.6577	0.6825	0.57672	0.75796	0.59504	0.67994	0.73362	0.71234	0.67034	0.68988	0.65479	0.70979	0.68374	0.65623
0.61074	0.66949	0.52848	0.59883	0.72198	0.63262	0.61766	0.59863	0.71069	0.59943	0.68216	0.72324	0.72241	0.67849	0.63695	0.7093	0.63938	0.58186	0.66836
0.59105	0.66089	0.58359	0.53999	0.74885	0.63713	0.64445	0.59571	0.73083	0.59055	0.65055	0.70848	0.68329	0.69328	0.59474	0.69511	0.60927	0.64471	0.65231
0.65672	0.70019	0.51777	0.54833	0.7491	0.6783	0.65783	0.57186	0.72538	0.55327	0.64895	0.7435	0.70955	0.68516	0.65619	0.75671	0.67989	0.62898	0.70599
0.56042	0.66674	0.56014	0.62793	0.71184	0.63154	0.61537	0.59195	0.73332	0.60325	0.67917	0.73771	0.72472	0.6867	0.65511	0.68838	0.65357	0.62744	0.65504
0.60943	0.68092	0.6008	0.57659	0.75823	0.63096	0.65637	0.59497	0.73646	0.60717	0.65554	0.72761	0.67896	0.65801	0.62708	0.69211	0.65293	0.61097	0.62362
0.6169	0.66075	0.55406	0.66008	0.71538	0.67858	0.63426	0.57084	0.71835	0.54065	0.66462	0.73518	0.72256	0.6711	0.66723	0.72033	0.65374	0.664	0.67779
0.64543	0.67759	0.55041	0.62535	0.73833	0.69407	0.63688	0.59677	0.7079	0.61831	0.69983	0.71776	0.70371	0.65662	0.6114	0.73132	0.65714	0.66109	0.65548
0.61542	0.71776	0.55354	0.56272	0.73114	0.66986	0.64471	0.59315	0.71768	0.57991	0.71304	0.68677	0.75228	0.67166	0.67326	0.72633	0.70607	0.5792	0.65562
0.56592	0.66008	0.5531	0.59938	0.74627	0.68566	0.66218	0.61704	0.72564	0.6004	0.68421	0.73502	0.68145	0.66471	0.6276	0.71625	0.62147	0.65742	0.63467
0.57084	0.68733	0.50461	0.62257	0.73014	0.63697	0.64338	0.57601	0.69174	0.64134	0.70296	0.73691	0.75123	0.66556	0.61886	0.66659	0.64386	0.64097	0.67088
0.6196	0.66123	0.58547	0.60817	0.70527	0.65075	0.6539	0.57319	0.72394	0.52424	0.68805	0.71489	0.70222	0.67397	0.66425	0.73136	0.62935	0.69669	0.61974
0.60751	0.65126	0.53361	0.56553	0.72113	0.66583	0.66365	0.5789	0.73478	0.64287	0.65575	0.74167	0.70459	0.67325	0.66935	0.73955	0.66752	0.56573	0.69406
0.64481	0.67991	0.55998	0.61387	0.7987	0.64638	0.683	0.57944	0.74099	0.61555	0.69858	0.72182	0.68375	0.65779	0.63072	0.68882	0.71914	0.69852	0.68053
0.61962	0.66579	0.55082	0.6092	0.7157	0.64823	0.66252	0.58243	0.73099	0.61059	0.6917	0.71157	0.73651	0.73251	0.65759	0.73342	0.63012	0.61897	0.66834
0.61304	0.64881	0.59279	0.69547	0.7472	0.68951	0.66913	0.58335	0.69343	0.63193	0.71395	0.73447	0.71257	0.65888	0.65174	0.716	0.65578	0.60892	0.69572
0.67332	0.67701	0.5423	0.57808	0.70978	0.63636	0.67844	0.6006	0.70532	0.58655	0.70998	0.72057	0.75535	0.66369	0.64139	0.75671	0.65186	0.67728	0.64292
0.61869	0.65035	0.57703	0.55551	0.71982	0.67056	0.59831	0.59343	0.75578	0.60557	0.70834	0.71974	0.72441	0.63347	0.63708	0.72494	0.67287	0.56213	0.66215
0.62921	0.64132	0.60441	0.60132	0.69554	0.67338	0.63643	0.59843	0.73443	0.64291	0.70391	0.72001	0.72974	0.71559	0.62746	0.74936	0.71978	0.6203	0.59453
0.57289	0.65008	0.5303	0.70736	0.73234	0.64962	0.6715	0.59037	0.75074	0.64678	0.69381	0.72558	0.67863	0.70267	0.69454	0.73957	0.62086	0.63519	0.65618
0.65018	0.6707	0.56329	0.59287	0.75468	0.6459	0.64437	0.5836	0.71535	0.57589	0.6808	0.72604	0.69546	0.68922	0.65721	0.69124	0.65079	0.60198	0.61249
0.66432	0.67946	0.5474	0.60587	0.75198	0.67067	0.61138	0.59362	0.73894	0.57581	0.66455	0.73231	0.71368	0.69215	0.64103	0.68132	0.67233	0.59939	0.69602
0.61533	0.678	0.56041	0.5687	0.70713	0.68332	0.66764	0.55983	0.70844	0.60414	0.67804	0.71312	0.72363	0.68903	0.61291	0.73908	0.58698	0.60643	0.66344
0.6068	0.66831	0.4964	0.63305	0.79515	0.67873	0.63699	0.58585	0.74119	0.64606	0.71107	0.71951	0.71577	0.66493	0.6191	0.70846	0.66587	0.58683	0.65792
0.57634	0.68055	0.58216	0.58034	0.70511	0.67249	0.66391	0.55599	0.70764	0.58957	0.68469	0.73387	0.74415	0.70186	0.62692	0.72046	0.70847	0.63996	0.68271
0.57882	0.65891	0.5541	0.5636	0.68399	0.66093	0.63923	0.574	0.7382	0.59274	0.73548	0.71162	0.73978	0.70103	0.66021	0.70707	0.61992	0.59225	0.66874
0.61868	0.64386	0.60628	0.66362	0.68447	0.63771	0.64346	0.60676	0.75622	0.62738	0.7161	0.73491	0.75233	0.65433	0.65867	0.66882	0.68481	0.61753	0.60104
0.59542	0.6401	0.53248	0.57665	0.72053	0.67849	0.68339	0.61662	0.74207	0.61783	0.67452	0.73807	0.71609	0.69588	0.67015	0.70412	0.59964	0.64081	0.6579
0.64814	0.6423	0.51481	0.57339	0.73292	0.6803	0.63309	0.5795	0.77486	0.5882	0.7351	0.72369	0.73428	0.66246	0.63688	0.74455	0.6304	0.65969	0.6068
0.60698	0.64724	0.51476	0.54975	0.69205	0.6906	0.63846	0.57303	0.72979	0.60651	0.66358	0.7241	0.66754	0.6841	0.62907	0.75596	0.6964	0.65898	0.63505
0.63423	0.68917	0.54509	0.6282	0.72056	0.64634	0.65446	0.59166	0.70608	0.60769	0.68689	0.7196	0.73039	0.67854	0.61209	0.67871	0.71186	0.68902	0.64754
0.66088	0.70332	0.62879	0.64207	0.69973	0.65399	0.61964	0.58487	0.73091	0.61981	0.671	0.73672	0.70844	0.66469	0.62664	0.72487	0.63372	0.62681	0.73938
0.59171	0.63191	0.57187	0.61153	0.75157	0.67076	0.68061	0.57861	0.73389	0.62087	0.70193	0.75812	0.67773	0.68266	0.64512	0.6814	0.67746	0.62045	0.6632
0.64457	0.66675	0.53456	0.62188	0.75426	0.64618	0.64014	0.59142	0.6967	0.60782	0.65273	0.74727	0.73534	0.6813	0.66174	0.72142	0.63806	0.63323	0.67608
0.60635	0.66457	0.53696	0.58917	0.73693	0.66655	0.65207	0.60154	0.73643	0.61229	0.68654	0.72102	0.70863	0.70153	0.63556	0.73911	0.66981	0.62082	0.70401
0.61751	0.67087	0.55883	0.5814	0.69698	0.67692	0.60568	0.58356	0.7362	0.65397	0.68308	0.73804	0.73424	0.67012	0.64614	0.64533	0.69189	0.61848	0.64799
0.59793	0.68335	0.56779	0.60822	0.729	0.66799	0.64824	0.57691	0.74098	0.61828	0.69443	0.7261	0.7195	0.67304	0.65237	0.66289	0.61161	0.65725	0.59654
0.57896	0.66004	0.52791	0.60062	0.71269	0.62394	0.63977	0.55536	0.70799	0.59009	0.67671	0.7149	0.71771	0.68159	0.64288	0.73082	0.71281	0.63468	0.61479
0.599	0.63638	0.56809	0.56997	0.78965	0.68166	0.62305	0.61255	0.73196	0.62637	0.68811	0.71075	0.64232	0.72988	0.63338	0.71518	0.60931	0.65258	0.68018
0.6471	0.67189	0.59738	0.62259	0.71082	0.65875	0.62767	0.56342	0.71727	0.59735	0.70461	0.73331	0.74561	0.66603	0.67262	0.70833	0.70373	0.66176	0.62865
0.60253	0.66762	0.51362	0.55668	0.68248	0.66958	0.64722	0.59115	0.71998	0.64604	0.69123	0.72531	0.7324	0.68607	0.60509	0.72678	0.64703	0.60217	0.66138
0.59037	0.68358	0.55585	0.55059	0.71795	0.671	0.6751	0.55567	0.69304	0.57458	0.65373	0.72941	0.73445	0.69398	0.64213	0.73942	0.64855	0.62417	0.65618
0.65466	0.69946	0.53473	0.60968	0.72528	0.6604	0.63932	0.6236	0.73032	0.67541	0.72159	0.69682	0.70048	0.6637	0.64594	0.75559	0.6766	0.66478	0.65639
0.57141	0.65473	0.50836	0.6778	0.72243	0.66232	0.64606	0.58484	0.72449	0.67824	0.70849	0.73104	0.70028	0.68253	0.61822	0.70632	0.63209	0.63942	0.6506
0.65981	0.67933	0.54111	0.63172	0.7088	0.66636	0.66309	0.56596	0.74553	0.63868	0.74506	0.7274	0.72224	0.681	0.60161	0.66064	0.64721	0.66634	0.71404
0.63758	0.64682	0.57502	0.61328	0.75486	0.64026	0.65413	0.58775	0.70357	0.60741	0.64215	0.72445	0.71507	0.70493	0.66571	0.70058	0.69648	0.60453	0.6658
0.62915	0.6385	0.54863	0.59901	0.7468	0.65416	0.65814	0.58061	0.7313	0.60543	0.66156	0.7248	0.72394	0.65031	0.62039	0.74102	0.59462	0.61795	0.68225
0.56982	0.69478	0.56728	0.63195	0.76249	0.61513	0.6442	0.5958	0.70968	0.65327	0.66676	0.70138	0.70931	0.7218	0.63951	0.73557	0.62466	0.63014	0.6493
0.57924	0.66542	0.53001	0.61186	0.68808	0.67636	0.65987	0.57125	0.72594	0.57374	0.65897	0.74397	0.71933	0.69965	0.65275	0.71823	0.59587	0.68955	0.63128
0.65199	0.63297	0.55479	0.56146	0.70417	0.674	0.6338	0.58064	0.73901	0.55128	0.69503	0.70775	0.72809	0.69366	0.66315	0.75496	0.60191	0.6206	0.6384
0.59239	0.64921	0.52424	0.64634	0.71117	0.63494	0.64418	0.58325	0.7566	0.63173	0.74244	0.74454	0.77809	0.65837	0.66695	0.67846	0.6126	0.63937	0.66727
0.62888	0.67102	0.54507	0.62222	0.75226	0.68364	0.62562	0.56558	0.72169	0.65274	0.68048	0.72374	0.7231	0.66323	0.66073	0.72329	0.65718	0.64214	0.67213
0.58594	0.67133	0.55973	0.5974	0.7664	0.67053	0.65002	0.59488	0.75224	0.54813	0.69018	0.7239	0.71289	0.67724	0.64672	0.72501	0.64608	0.62505	0.7102
0.56229	0.68576	0.56222	0.61122	0.69154	0.6603	0.66551	0.58678	0.72801	0.61463	0.76291	0.70543	0.69942	0.69569	0.60688	0.72802	0.62426	0.6455	0.64234
0.63159	0.69348	0.54253	0.61108	0.67257	0.63671	0.63978	0.58823	0.71112	0.60422	0.71391	0.71007	0.71224	0.6848	0.58249	0.74963	0.68878	0.55885	0.63898
0.67869	0.67267	0.63131	0.52514	0.75601	0.65384	0.62418	0.60617	0.74581	0.63818	0.62233	0.73226	0.6816	0.69868	0.56005	0.6622	0.61266	0.614	0.65804
0.66265	0.64115	0.57173	0.63709	0.78224	0.6705	0.63454	0.61386	0.75227	0.59741	0.72278	0.73325	0.69319	0.70556	0.63658	0.71424	0.71454	0.63827	0.67552
0.60374	0.65303	0.55521	0.58914	0.74301	0.68224	0.6516	0.62773	0.71468	0.60163	0.70144	0.73542	0.75142	0.65122	0.61444	0.74734	0.65704	0.65622	0.62661
0.63556	0.65202	0.53906	0.60457	0.71796	0.66439	0.62574	0.58515	0.73407	0.55872	0.70724	0.73525	0.68398	0.68304	0.65166	0.74224	0.60814	0.66097	0.66615
0.6567	0.65655	0.53943	0.5712	0.72515	0.69165	0.6119	0.58108	0.71772	0.56303	0.65812	0.74818	0.7072	0.68893	0.64016	0.74126	0.63164	0.63149	0.64362
0.54602	0.6408	0.60702	0.56275	0.74741	0.65603	0.64604	0.61172	0.70924	0.60633	0.66539	0.72902	0.71143	0.63575	0.64382	0.71542	0.68419	0.6668	0.64459
0.66175	0.6502	0.55786	0.54745	0.73093	0.66227	0.67234	0.54741	0.74449	0.60283	0.69413	0.72945	0.6603	0.6653	0.67902	0.74794	0.63026	0.6419	0.68622
0.61501	0.65085	0.60099	0.59267	0.70989	0.67911	0.63349	0.54492	0.73618	0.58795	0.68475	0.71251	0.67835	0.66427	0.6049	0.72488	0.65224	0.64684	0.6604
0.60888	0.69317	0.57405	0.64586	0.71154	0.67228	0.64352	0.58725	0.74013	0.61491	0.7253	0.72633	0.71808	0.69359	0.64576	0.70167	0.64375	0.64216	0.68261
0.64962	0.70028	0.57962	0.61839	0.75505	0.66372	0.64042	0.61255	0.72049	0.69646	0.71801	0.73331	0.69066	0.67436	0.65376	0.69313	0.63609	0.68142	0.62972
0.58254	0.68313	0.55343	0.61835	0.69017	0.67624	0.65084	0.62178	0.73302	0.68109	0.65579	0.74555	0.68969	0.6703	0.64942	0.6936	0.64715	0.58896	0.62864
0.61404	0.68507	0.55629	0.6259	0.72397	0.62508	0.6197	0.54515	0.75942	0.65344	0.68429	0.73505	0.76344	0.70967	0.63069	0.69335	0.65976	0.60942	0.68653
0.59054	0.66308	0.58334	0.57002	0.72674	0.67756	0.6384	0.58945	0.71898	0.54395	0.70747	0.73058	0.68825	0.65749	0.64604	0.73501	0.66033	0.61393	0.66934
0.60936	0.6661	0.48356	0.67069	0.72013	0.66733	0.629	0.56867	0.75751	0.6459	0.69266	0.73088	0.67779	0.67192	0.66608	0.73804	0.66112	0.69815	0.65906
0.64499	0.65952	0.5296	0.65481	0.69592	0.65746	0.66576	0.59184	0.71751	0.6105	0.67234	0.72047	0.72287	0.69076	0.62383	0.69393	0.68908	0.65979	0.71876
0.59154	0.68393	0.58534	0.55679	0.75206	0.66932	0.67172	0.57467	0.7061	0.64401	0.70255	0.72518	0.70423	0.66941	0.62046	0.71408	0.69378	0.65299	0.69442
0.6107	0.65515	0.58358	0.62092	0.71977	0.63444	0.65719	0.57669	0.74329	0.58193	0.67785	0.72921	0.70242	0.67276	0.65128	0.75626	0.63145	0.64658	0.66161
0.56304	0.67242	0.56208	0.59994	0.7851	0.66053	0.63106	0.57951	0.72516	0.63089	0.64819	0.71126	0.7043	0.68231	0.64261	0.72045	0.68561	0.64193	0.6387
0.63154	0.66938	0.57023	0.59676	0.70565	0.64551	0.63447	0.56769	0.70498	0.56822	0.7139	0.72816	0.73792	0.71283	0.60873	0.67531	0.6474	0.58867	0.66734
0.59373	0.65914	0.61012	0.61851	0.71091	0.65822	0.64543	0.57547	0.72412	0.55585	0.71371	0.74508	0.75513	0.66742	0.61754	0.77731	0.66645	0.60952	0.64324
0.61533	0.66716	0.51972	0.63868	0.73825	0.67616	0.65238	0.61267	0.71805	0.55964	0.72876	0.71487	0.69598	0.68707	0.64912	0.72819	0.69417	0.64903	0.61812
0.62526	0.6573	0.56892	0.60005	0.7342	0.6835	0.69996	0.60356	0.70159	0.61285	0.68345	0.73328	0.73027	0.70634	0.65203	0.68506	0.70446	0.62421	0.63178
0.61086	0.69403	0.58521	0.65289	0.76728	0.67511	0.64371	0.61138	0.69882	0.62605	0.65591	0.71231	0.71596	0.67374	0.63371	0.65883	0.67965	0.64055	0.67964
0.60037	0.67672	0.58121	0.60134	0.70949	0.6672	0.63277	0.57181	0.73165	0.60237	0.64457	0.71855	0.73065	0.66747	0.64605	0.69768	0.64808	0.63715	0.67394
0.63908	0.62601	0.55218	0.63718	0.70708	0.68188	0.663	0.58826	0.74376	0.57181	0.71169	0.72535	0.72961	0.67912	0.61429	0.72373	0.67463	0.565	0.63592
0.5939	0.71313	0.57516	0.52363	0.70902	0.67245	0.64204	0.60851	0.73755	0.58459	0.71364	0.71655	0.74283	0.68746	0.60063	0.68255	0.65833	0.62453	0.64443
0.65605	0.69598	0.59342	0.64838	0.76039	0.67548	0.65497	0.57496	0.72854	0.6012	0.69959	0.70721	0.67799	0.63088	0.67372	0.72089	0.61475	0.67903	0.65911
0.66113	0.66455	0.59503	0.60232	0.73155	0.62661	0.64799	0.5655	0.72246	0.59426	0.72048	0.71976	0.69646	0.67657	0.68161	0.68342	0.64943	0.63294	0.6529
0.59649	0.69531	0.53781	0.6203	0.70718	0.64632	0.6376	0.58198	0.7393	0.56983	0.73357	0.74071	0.68631	0.70219	0.66877	0.72704	0.69137	0.60801	0.64294
0.62782	0.70448	0.52572	0.66055	0.71824	0.65246	0.60968	0.59505	0.77474	0.58994	0.72514	0.71113	0.65203	0.67032	0.62673	0.74556	0.66557	0.61994	0.64184
0.62734	0.66728	0.5659	0.59652	0.74463	0.65173	0.6987	0.60214	0.78387	0.60596	0.70817	0.69535	0.68234	0.7076	0.63881	0.73329	0.61179	0.63601	0.66044
0.61999	0.70608	0.54106	0.61067	0.73739	0.66662	0.63006	0.58158	0.73874	0.60041	0.70196	0.73346	0.7261	0.67355	0.58548	0.69326	0.6428	0.64275	0.65887
0.66445	0.642	0.57504	0.71575	0.74242	0.69517	0.62398	0.57908	0.72787	0.58712	0.73694	0.72286	0.69833	0.64632	0.63067	0.72891	0.69107	0.67886	0.67349
0.64275	0.66976	0.56384	0.62477	0.70868	0.67416	0.67444	0.60028	0.7072	0.6225	0.67589	0.71871	0.69193	0.67365	0.64398	0.70416	0.66979	0.62731	0.66879
0.65442	0.64552	0.61011	0.64904	0.7447	0.63909	0.67639	0.61842	0.73539	0.54579	0.72702	0.73988	0.72594	0.68288	0.63841	0.72414	0.64376	0.64499	0.66335
0.68108	0.71712	0.53948	0.55707	0.69145	0.65419	0.67423	0.56236	0.71177	0.58851	0.68842	0.74268	0.68418	0.69817	0.64022	0.67628	0.65607	0.65539	0.64376
0.69867	0.6314	0.54086	0.55624	0.71753	0.66795	0.66066	0.60565	0.7193	0.63461	0.71763	0.7385	0.71204	0.64521	0.62483	0.74488	0.58938	0.63879	0.66765
0.63399	0.64082	0.5274	0.6255	0.74649	0.64985	0.66111	0.58605	0.72421	0.63407	0.66763	0.73948	0.72383	0.64662	0.62695	0.7175	0.62619	0.60319	0.65269
0.63181	0.68266	0.55134	0.61953	0.77868	0.66328	0.62113	0.58748	0.72618	0.60842	0.70351	0.73734	0.71863	0.67397	0.65246	0.72944	0.63629	0.55449	0.64356
0.61638	0.68959	0.54162	0.6353	0.7297	0.63307	0.61836	0.59435	0.73309	0.59661	0.66176	0.75433	0.66977	0.66935	0.59733	0.68932	0.65679	0.61849	0.67872
0.62675	0.66466	0.55447	0.59887	0.74391	0.65383	0.67883	0.56893	0.72395	0.63919	0.67057	0.72377	0.68176	0.70239	0.67273	0.71857	0.68401	0.64919	0.66118
0.68254	0.65438	0.56115	0.61568	0.73983	0.69508	0.647	0.56245	0.71511	0.62584	0.69601	0.76503	0.68188	0.66869	0.69126	0.75866	0.66851	0.61443	0.66198
0.68641	0.62341	0.58284	0.5962	0.72079	0.67651	0.62514	0.58218	0.75062	0.61168	0.69297	0.71969	0.70956	0.66963	0.65722	0.69818	0.64635	0.57587	0.71735
0.51643	0.66257	0.59775	0.61863	0.77101	0.72019	0.64761	0.57267	0.7344	0.56634	0.67349	0.72515	0.69884	0.66496	0.65847	0.68301	0.6256	0.66036	0.6276
0.64008	0.63159	0.55508	0.62428	0.75527	0.69109	0.65435	0.58728	0.72508	0.61602	0.69717	0.7083	0.73617	0.66046	0.64251	0.71545	0.61675	0.60053	0.67072
0.59408	0.65298	0.54547	0.58441	0.72062	0.65671	0.66224	0.54492	0.73913	0.63174	0.65512	0.72224	0.69653	0.68706	0.6496	0.72304	0.68389	0.64043	0.66324
0.58886	0.69054	0.5689	0.60527	0.70388	0.66795	0.67654	0.59676	0.72783	0.61271	0.70067	0.72122	0.75271	0.70971	0.66604	0.71934	0.6817	0.59721	0.72355
0.64601	0.68112	0.5622	0.60513	0.73071	0.67737	0.6236	0.61081	0.76507	0.61185	0.75182	0.72698	0.70598	0.70018	0.67244	0.74291	0.69916	0.67005	0.65619
0.6393	0.67699	0.56063	0.56429	0.68029	0.695	0.62906	0.58005	0.71457	0.60787	0.67563	0.7166	0.7077	0.66801	0.61983	0.6935	0.67119	0.63116	0.71893
0.54081	0.67399	0.55379	0.59873	0.77381	0.6796	0.64165	0.5636	0.71664	0.5565	0.71684	0.72561	0.72952	0.69319	0.61431	0.73856	0.63207	0.61594	0.66011
0.61875	0.67189	0.52751	0.61938	0.78993	0.628	0.66077	0.59422	0.7369	0.54924	0.67421	0.72829	0.72121	0.71379	0.63815	0.69703	0.6148	0.63781	0.69521
0.64469	0.66585	0.46355	0.58977	0.71314	0.66798	0.65067	0.56838	0.72341	0.60134	0.64078	0.70336	0.7349	0.67018	0.65147	0.75557	0.6491	0.66811	0.6839
0.61401	0.64288	0.57062	0.63176	0.7549	0.67242	0.63435	0.58156	0.68748	0.59751	0.67778	0.71361	0.67776	0.66198	0.59282	0.7143	0.67288	0.69439	0.65315
0.66357	0.66548	0.53782	0.58172	0.73746	0.66105	0.65819	0.58402	0.74456	0.57903	0.73022	0.74856	0.71963	0.68869	0.63621	0.75408	0.6366	0.6606	0.66044
0.66421	0.63301	0.58709	0.61277	0.72375	0.66457	0.66036	0.57651	0.7434	0.60538	0.69354	0.73508	0.75411	0.68338	0.63241	0.77075	0.68343	0.63163	0.65071
0.65304	0.6577	0.50834	0.62182	0.71026	0.69279	0.66078	0.53505	0.73245	0.59527	0.67686	0.75363	0.72652	0.68822	0.66927	0.67027	0.62386	0.58484	0.70163
0.59469	0.65039	0.56496	0.57024	0.70502	0.6402	0.62914	0.58275	0.71535	0.60031	0.66547	0.73071	0.71647	0.65949	0.71915	0.69825	0.7106	0.64465	0.65518
0.64343	0.67235	0.55616	0.58559	0.74903	0.6631	0.67031	0.58649	0.71933	0.62508	0.71031	0.72172	0.67145	0.64917	0.58562	0.78611	0.62337	0.60312	0.64629
0.61478	0.67556	0.57444	0.53916	0.75119	0.68732	0.67643	0.56728	0.70723	0.5748	0.68305	0.70951	0.72635	0.65903	0.6486	0.71592	0.642	0.61838	0.70008
0.60984	0.63033	0.58691	0.60762	0.73003	0.68805	0.62382	0.57844	0.7601	0.62211	0.70263	0.72496	0.71842	0.69302	0.67682	0.71522	0.7124	0.62217	0.63253
0.59169	0.67962	0.53316	0.60557	0.72585	0.68626	0.61397	0.57945	0.70956	0.64078	0.70907	0.72186	0.69642	0.67705	0.63367	0.70421	0.67283	0.63062	0.65964
0.60787	0.68517	0.50906	0.5885	0.74068	0.66409	0.62177	0.59499	0.71641	0.64763	0.68954	0.72732	0.73399	0.68602	0.61428	0.68377	0.68871	0.66909	0.68426
0.62331	0.6887	0.59382	0.59294	0.73133	0.67427	0.68033	0.62615	0.72748	0.63375	0.7026	0.74417	0.69314	0.68622	0.62749	0.70239	0.62628	0.63499	0.70284
0.7012	0.65002	0.61038	0.61041	0.69832	0.66194	0.66649	0.56104	0.71148	0.61795	0.70468	0.73212	0.73718	0.66908	0.66083	0.71555	0.67695	0.59392	0.68209
0.5751	0.6399	0.56657	0.59155	0.69429	0.66244	0.63811	0.59484	0.7541	0.57412	0.70531	0.70109	0.71785	0.68037	0.69113	0.75663	0.69541	0.58064	0.64019
0.63131	0.64706	0.52642	0.54674	0.69158	0.66111	0.62767	0.57339	0.71071	0.62906	0.68919	0.71877	0.72653	0.67387	0.604	0.72179	0.63352	0.63419	0.66477
0.63439	0.65056	0.54858	0.62175	0.69126	0.65568	0.65649	0.58112	0.73865	0.61765	0.70929	0.74782	0.7586	0.65484	0.62763	0.70755	0.66607	0.61958	0.62857
0.56221	0.68124	0.56126	0.60838	0.69663	0.67645	0.64964	0.59613	0.7173	0.62553	0.66635	0.73039	0.76445	0.67927	0.65813	0.68602	0.70192	0.63224	0.61271
0.62051	0.66628	0.5075	0.63995	0.72246	0.6768	0.62601	0.59968	0.72903	0.60696	0.7186	0.72648	0.74254	0.67386	0.67727	0.72905	0.61011	0.6271	0.69367
0.62046	0.65158	0.57572	0.64547	0.72657	0.68287	0.63681	0.55951	0.72468	0.61052	0.71269	0.73408	0.71704	0.65387	0.62454	0.72347	0.6678	0.66205	0.69142
0.61165	0.70737	0.57448	0.6244	0.73293	0.67624	0.64841	0.52934	0.69525	0.58498	0.70122	0.7339	0.70427	0.67487	0.63979	0.69527	0.6609	0.62985	0.69091
0.62816	0.69824	0.52569	0.60321	0.74333	0.66219	0.65731	0.59953	0.69887	0.66599	0.72919	0.74259	0.7051	0.68607	0.69963	0.72867	0.63669	0.64456	0.59742
0.58511	0.66764	0.50409	0.58101	0.7194	0.6463	0.64081	0.57702	0.73521	0.6254	0.72816	0.71128	0.68902	0.68477	0.64229	0.73599	0.69041	0.61351	0.71006
0.63741	0.65317	0.5674	0.5841	0.71235	0.6622	0.64482	0.61968	0.7361	0.59366	0.65575	0.74301	0.62664	0.67394	0.64389	0.76429	0.60589	0.63356	0.71914
0.60569	0.65884	0.60267	0.57507	0.78845	0.67783	0.67266	0.59628	0.69989	0.64564	0.68227	0.70388	0.70821	0.66267	0.63283	0.74128	0.65697	0.63633	0.59705
0.6607	0.6852	0.62604	0.56477	0.74551	0.66153	0.65967	0.59742	0.68809	0.55656	0.67863	0.73719	0.76348	0.67904	0.64744	0.74432	0.66593	0.6477	0.67922
0.61658	0.69047	0.56428	0.62999	0.71556	0.66259	0.65709	0.5842	0.72193	0.5716	0.67517	0.71294	0.71408	0.68119	0.63981	0.73917	0.66853	0.66771	0.66625
0.62402	0.64485	0.5091	0.62513	0.73379	0.67174	0.65367	0.59339	0.77317	0.6293	0.68696	0.70123	0.69511	0.6989	0.65481	0.74805	0.67576	0.64149	0.63128
0.62001	0.64623	0.55128	0.61437	0.73315	0.66504	0.63859	0.57414	0.78005	0.6121	0.68619	0.70942	0.7442	0.69332	0.64806	0.67723	0.64743	0.67385	0.60711
0.62478	0.67322	0.58923	0.5984	0.78444	0.65752	0.64518	0.61088	0.72662	0.56204	0.68746	0.73041	0.72889	0.67414	0.62366	0.71916	0.70628	0.60071	0.65672
0.64595	0.64678	0.53302	0.67657	0.72512	0.65345	0.64042	0.58989	0.74645	0.56811	0.71665	0.73646	0.68566	0.68957	0.64019	0.71837	0.67418	0.5886	0.63379
0.61164	0.68573	0.59069	0.56382	0.76074	0.65098	0.66594	0.60263	0.74207	0.63785	0.70421	0.73328	0.70246	0.67382	0.65335	0.65194	0.62057	0.63401	0.64829
0.63422	0.68995	0.51711	0.58258	0.7118	0.66716	0.65527	0.6148	0.73631	0.5946	0.68906	0.73369	0.72214	0.66433	0.65526	0.73148	0.64181	0.64168	0.71971
0.62175	0.67788	0.56877	0.5813	0.72018	0.68202	0.64457	0.59286	0.73186	0.60777	0.70805	0.69776	0.72828	0.66627	0.64192	0.72024	0.63151	0.65285	0.71148
0.57243	0.65041	0.55117	0.6232	0.72401	0.64848	0.64275	0.6049	0.68881	0.59221	0.70177	0.72427	0.71999	0.69756	0.67595	0.66316	0.68652	0.60404	0.64233
0.62725	0.67843	0.56263	0.54867	0.7502	0.63784	0.64505	0.5773	0.71502	0.65926	0.66701	0.71582	0.6876	0.68147	0.6326	0.67969	0.63752	0.6489	0.64544
0.57688	0.68295	0.57233	0.54678	0.71292	0.60042	0.652	0.5924	0.7195	0.56935	0.71253	0.70013	0.7248	0.7041	0.63839	0.73035	0.71156	0.63263	0.68367
0.6104	0.64584	0.53077	0.58798	0.71392	0.63315	0.64732	0.557	0.75998	0.63585	0.70141	0.71323	0.67544	0.65228	0.64814	0.71897	0.59502	0.64173	0.6643
0.68517	0.71075	0.54608	0.56244	0.72653	0.63602	0.65336	0.56332	0.72508	0.61795	0.69062	0.74084	0.68801	0.67086	0.64831	0.73847	0.65384	0.61338	0.68883
0.59717	0.6764	0.5322	0.60886	0.74281	0.66189	0.62469	0.5982	0.73896	0.62001	0.74389	0.72619	0.73437	0.68171	0.65701	0.69476	0.71706	0.61571	0.64305
0.63956	0.68881	0.54193	0.59383	0.70073	0.6699	0.65207	0.63235	0.7476	0.60644	0.72804	0.71995	0.71496	0.67872	0.60499	0.73252	0.64491	0.65353	0.67662
0.60951	0.65856	0.56057	0.605	0.72793	0.65945	0.62775	0.5682	0.71787	0.59416	0.71738	0.73088	0.69105	0.65485	0.65795	0.72895	0.6996	0.62655	0.6179
0.58323	0.62594	0.55574	0.61579	0.70922	0.66737	0.63284	0.60516	0.76192	0.60581	0.6985	0.71136	0.73276	0.65692	0.64369	0.71906	0.7182	0.66123	0.64535
0.61737	0.69241	0.51895	0.60654	0.71541	0.65112	0.64806	0.64371	0.75734	0.60692	0.67428	0.7282	0.70216	0.67418	0.61504	0.75063	0.69236	0.65578	0.61933
0.65478	0.6385	0.58351	0.66115	0.76647	0.65157	0.65734	0.61424	0.7292	0.63427	0.71363	0.71004	0.71973	0.68319	0.65015	0.6705	0.69561	0.60437	0.62011
0.59059	0.6652	0.57755	0.68703	0.6704	0.68462	0.63416	0.59634	0.71059	0.5835	0.69379	0.72201	0.71522	0.70623	0.62682	0.6754	0.64043	0.59742	0.63854
0.58146	0.71203	0.54331	0.58751	0.70328	0.64301	0.6228	0.59808	0.72966	0.65066	0.69919	0.73108	0.73523	0.66158	0.61268	0.73524	0.64977	0.64373	0.65393
0.62047	0.67888	0.5783	0.54796	0.71541	0.66877	0.65152	0.55558	0.73543	0.62091	0.71498	0.72708	0.68947	0.66148	0.61736	0.67461	0.68833	0.61057	0.65642
0.60141	0.64001	0.55399	0.60375	0.71122	0.69138	0.65383	0.62134	0.75387	0.60984	0.68238	0.70739	0.73075	0.65479	0.58016	0.76306	0.66849	0.52295	0.69491
0.626	0.68475	0.55755	0.6112	0.72423	0.68393	0.62867	0.57675	0.75609	0.6289	0.69628	0.70478	0.73142	0.67211	0.65146	0.69802	0.66155	0.59533	0.65005
0.5541	0.69884	0.57758	0.56069	0.73952	0.68236	0.66834	0.58559	0.73914	0.51532	0.73243	0.72225	0.68642	0.67837	0.64736	0.72887	0.63281	0.64646	0.60956
0.59029	0.68768	0.49971	0.6335	0.72668	0.66856	0.6266	0.6042	0.7232	0.61065	0.69643	0.71066	0.68648	0.65566	0.63173	0.74796	0.68389	0.65997	0.69123
0.59736	0.66198	0.54359	0.54372	0.74342	0.68161	0.63502	0.59371	0.76363	0.57736	0.70606	0.73065	0.69657	0.65914	0.64385	0.69278	0.62468	0.69681	0.68352
0.61341	0.6727	0.57888	0.61589	0.72844	0.62987	0.65319	0.61146	0.72328	0.57797	0.70539	0.74913	0.71752	0.6994	0.64554	0.71937	0.70962	0.62612	0.68281
0.64893	0.65117	0.51264	0.53181	0.73219	0.65912	0.64555	0.57059	0.7183	0.56989	0.68319	0.70941	0.72905	0.70001	0.62262	0.66708	0.64448	0.66179	0.67473
0.58697	0.64382	0.56607	0.64227	0.77847	0.6807	0.67354	0.55096	0.72476	0.59585	0.73782	0.73361	0.70027	0.68058	0.63834	0.69919	0.65405	0.64733	0.62536
0.61089	0.66366	0.58475	0.6261	0.77484	0.66266	0.61939	0.59664	0.73936	0.61353	0.71076	0.72297	0.7278	0.67965	0.65623	0.68606	0.6045	0.61957	0.62599
0.61307	0.66384	0.50455	0.58948	0.70417	0.68354	0.64456	0.56324	0.73229	0.59978	0.6659	0.71611	0.7045	0.70146	0.65323	0.68012	0.63487	0.63633	0.68276
0.64824	0.66395	0.59116	0.60459	0.75622	0.66159	0.62925	0.60561	0.73578	0.61458	0.66972	0.73488	0.73619	0.69202	0.63478	0.71294	0.7068	0.69404	0.6495
0.62251	0.66734	0.53455	0.5298	0.74505	0.69377	0.62637	0.5652	0.72051	0.57553	0.67768	0.69132	0.73839	0.66448	0.6296	0.69675	0.64229	0.65693	0.62117
0.56567	0.65476	0.61438	0.62292	0.73132	0.65495	0.64208	0.59038	0.73976	0.56325	0.66637	0.73829	0.72024	0.66354	0.59425	0.70392	0.66689	0.62892	0.67305
0.59439	0.67801	0.50603	0.62557	0.73701	0.67487	0.63691	0.56362	0.72031	0.56922	0.72975	0.74862	0.69995	0.67343	0.63717	0.67847	0.6857	0.69274	0.62175
0.5836	0.65493	0.5873	0.6058	0.72322	0.66349	0.64824	0.61514	0.71871	0.6341	0.70743	0.76016	0.73677	0.70963	0.62869	0.7294	0.6715	0.64305	0.6979
0.60677	0.63534	0.51674	0.626	0.76192	0.66381	0.64046	0.60777	0.72096	0.53139	0.65826	0.72525	0.73098	0.67937	0.66865	0.70646	0.649	0.64175	0.6545
0.60973	0.65335	0.59871	0.54908	0.72241	0.66906	0.66687	0.61175	0.72481	0.64755	0.69423	0.73185	0.71627	0.62612	0.65997	0.70391	0.65701	0.66974	0.64299
0.61651	0.66601	0.51004	0.56885	0.69478	0.64715	0.62987	0.56212	0.74349	0.57891	0.67288	0.75079	0.70289	0.70174	0.57073	0.69552	0.72278	0.63836	0.64821
0.56467	0.6951	0.51255	0.60633	0.70142	0.65254	0.6551	0.57574	0.72662	0.64709	0.68889	0.73185	0.69028	0.67666	0.6071	0.74281	0.67539	0.68194	0.66565
0.6577	0.65698	0.60521	0.63751	0.72029	0.66695	0.64671	0.58343	0.71461	0.61567	0.64316	0.71543	0.7164	0.68964	0.57934	0.69677	0.6396	0.61854	0.69156
0.67501	0.65811	0.58727	0.60361	0.7234	0.6559	0.62487	0.57731	0.7316	0.61598	0.6557	0.71977	0.69675	0.69361	0.66467	0.70074	0.66906	0.60561	0.63637
0.67594	0.64143	0.53153	0.64191	0.70834	0.6832	0.62676	0.59311	0.74658	0.6043	0.6801	0.73249	0.7361	0.69076	0.65154	0.75072	0.66511	0.61333	0.59735
0.57986	0.67628	0.55849	0.5766	0.74458	0.6697	0.6294	0.57618	0.74112	0.57281	0.65925	0.74324	0.70034	0.6906	0.68016	0.7385	0.67024	0.62433	0.72219
0.58729	0.65396	0.54224	0.6056	0.72072	0.62748	0.66468	0.56792	0.73847	0.59659	0.71917	0.74661	0.7158	0.65902	0.60964	0.75803	0.5968	0.64523	0.67264
0.62087	0.66592	0.59106	0.53193	0.70903	0.67675	0.63305	0.5908	0.73488	0.61002	0.67182	0.73516	0.73146	0.63776	0.6092	0.73544	0.6495	0.63281	0.66093
0.60734	0.66319	0.60051	0.56187	0.76627	0.68475	0.64281	0.63322	0.73198	0.58345	0.74898	0.71461	0.70164	0.72187	0.59475	0.70372	0.59131	0.60138	0.68835
0.61113	0.62413	0.54079	0.59236	0.69055	0.65953	0.64751	0.60739	0.73692	0.56725	0.68449	0.70929	0.69557	0.65602	0.63493	0.74617	0.62506	0.62764	0.66803
0.5965	0.65582	0.57839	0.68336	0.74962	0.68592	0.63787	0.57858	0.73809	0.59979	0.69512	0.72754	0.69685	0.70324	0.64292	0.71538	0.62368	0.66173	0.68631
0.65783	0.67279	0.56366	0.62092	0.7419	0.66575	0.60595	0.55665	0.7365	0.58904	0.6855	0.72631	0.69466	0.68418	0.67483	0.67338	0.68232	0.63139	0.65753
0.6221	0.67835	0.55807	0.64206	0.73696	0.68873	0.65043	0.57448	0.71186	0.56178	0.68173	0.71708	0.75358	0.67491	0.65688	0.6819	0.68111	0.55426	0.65937
0.6348	0.6662	0.55206	0.58463	0.77295	0.66749	0.64276	0.57848	0.72629	0.55726	0.69303	0.72587	0.64441	0.683	0.63925	0.71316	0.70405	0.60685	0.63946
0.65511	0.68212	0.57091	0.61398	0.74287	0.65915	0.67809	0.57366	0.71683	0.60259	0.73847	0.7329	0.72259	0.70494	0.62532	0.67455	0.62139	0.64271	0.67296
0.67166	0.65091	0.54649	0.63792	0.78533	0.65116	0.63987	0.6082	0.70996	0.60729	0.67905	0.72803	0.73955	0.68896	0.57831	0.68042	0.59977	0.705	0.69092
0.60768	0.66306	0.53272	0.63471	0.73354	0.67643	0.66758	0.60313	0.69653	0.58627	0.69282	0.74048	0.73452	0.70266	0.65674	0.68056	0.66398	0.65652	0.68019
0.63963	0.68868	0.5295	0.59106	0.71692	0.67828	0.65177	0.58436	0.71884	0.65478	0.65798	0.70457	0.72731	0.70703	0.66728	0.68964	0.64827	0.61952	0.71544
0.66643	0.68263	0.54939	0.53818	0.69817	0.67048	0.66797	0.60469	0.73063	0.60661	0.70079	0.7177	0.71854	0.66014	0.67003	0.7453	0.65927	0.67384	0.66497
0.66353	0.67588	0.57726	0.6303	0.72952	0.63486	0.64089	0.58233	0.73406	0.59468	0.74468	0.73552	0.67669	0.65492	0.6588	0.72292	0.65954	0.63058	0.66842
0.60432	0.68657	0.55773	0.58164	0.71873	0.68528	0.65743	0.59111	0.7244	0.60834	0.68127	0.7281	0.71506	0.66905	0.67769	0.72442	0.69872	0.6484	0.64733
0.59723	0.63358	0.55407	0.59858	0.72644	0.66687	0.6585	0.62824	0.73902	0.59912	0.67127	0.72656	0.70877	0.67827	0.59921	0.703	0.62849	0.64958	0.67239
0.6004	0.67056	0.5503	0.58351	0.76027	0.67885	0.65277	0.56158	0.74157	0.60176	0.73275	0.71092	0.69855	0.66749	0.64892	0.68747	0.70193	0.67191	0.62467
0.65676	0.67684	0.56662	0.62648	0.78264	0.68296	0.63236	0.55526	0.7406	0.62909	0.71012	0.72512	0.74378	0.64471	0.67882	0.7205	0.68536	0.6614	0.69118
0.6457	0.65974	0.50569	0.60355	0.74535	0.66025	0.66365	0.59585	0.74882	0.5605	0.65534	0.72001	0.73411	0.68804	0.66674	0.71803	0.70198	0.6692	0.70456
0.6352	0.67972	0.5854	0.6171	0.71422	0.6417	0.65652	0.59177	0.70447	0.59843	0.68903	0.72278	0.69572	0.6837	0.64347	0.7079	0.62948	0.64978	0.65764
0.61892	0.63258	0.54152	0.63836	0.78588	0.66968	0.64693	0.60561	0.76427	0.61905	0.68205	0.74209	0.70145	0.69088	0.64999	0.7595	0.5996	0.67426	0.66483
0.62997	0.6918	0.594	0.52545	0.75659	0.66916	0.64297	0.54673	0.73728	0.59058	0.71903	0.7443	0.72274	0.66715	0.66153	0.70179	0.69093	0.65282	0.61188
0.64182	0.68338	0.57359	0.53436	0.72058	0.65418	0.68408	0.57129	0.74343	0.55772	0.73801	0.72018	0.71874	0.66197	0.62229	0.73404	0.71778	0.56129	0.64131
0.63563	0.6318	0.57943	0.57	0.77335	0.68046	0.63938	0.54758	0.73741	0.59131	0.71981	0.75809	0.73476	0.68307	0.62537	0.73287	0.64555	0.63198	0.61357
0.61434	0.66942	0.52721	0.63015	0.69285	0.63617	0.65477	0.59772	0.73592	0.57005	0.67205	0.74005	0.68991	0.67351	0.68262	0.71226	0.71228	0.65907	0.62275
0.61657	0.66999	0.58391	0.61926	0.70448	0.67874	0.68906	0.5861	0.70068	0.56179	0.70314	0.7226	0.75024	0.6977	0.63449	0.70128	0.64445	0.59871	0.61715
0.66191	0.65555	0.52588	0.61653	0.70432	0.66808	0.63977	0.57935	0.74099	0.56195	0.6602	0.71079	0.69246	0.67803	0.63984	0.75939	0.65704	0.57587	0.69141
0.58697	0.69125	0.53942	0.58031	0.74296	0.69775	0.65615	0.5821	0.7238	0.55145	0.74094	0.72958	0.75127	0.66542	0.65443	0.70066	0.64422	0.6739	0.65348
0.63747	0.66347	0.5446	0.64186	0.75156	0.68401	0.66037	0.6065	0.7085	0.63465	0.67189	0.74171	0.69319	0.71886	0.60404	0.70091	0.63901	0.65584	0.66289
0.68381	0.64787	0.58376	0.57134	0.74102	0.67804	0.64495	0.58218	0.75808	0.61451	0.7575	0.72279	0.68738	0.66409	0.65467	0.72305	0.67978	0.69437	0.67221
0.56784	0.64807	0.52831	0.63049	0.72637	0.6758	0.64761	0.59615	0.74531	0.58696	0.70217	0.70652	0.71846	0.67544	0.57751	0.69261	0.66956	0.6335	0.6648
0.633	0.68305	0.57459	0.65272	0.69238	0.70357	0.66838	0.61071	0.71102	0.58268	0.70537	0.71933	0.70755	0.67754	0.64868	0.73404	0.65717	0.65586	0.63138
0.63864	0.67599	0.53967	0.59517	0.73027	0.6826	0.66227	0.58586	0.70099	0.5952	0.68994	0.7144	0.71802	0.67183	0.66827	0.70004	0.63775	0.64937	0.69144
0.64714	0.66558	0.57943	0.6226	0.74161	0.65327	0.64918	0.55448	0.73078	0.6258	0.66682	0.71127	0.72722	0.69124	0.65015	0.69151	0.63926	0.59161	0.67945
0.56276	0.62891	0.53957	0.61666	0.74336	0.67095	0.64407	0.59541	0.73896	0.64801	0.69553	0.74002	0.71812	0.68309	0.6507	0.72836	0.65826	0.65629	0.70125
0.62368	0.7056	0.53911	0.61146	0.75138	0.68017	0.63106	0.56455	0.734	0.64256	0.65576	0.71794	0.72693	0.67389	0.63347	0.75078	0.63468	0.65053	0.61942
0.60973	0.65508	0.59529	0.61787	0.73929	0.65822	0.63377	0.58586	0.71539	0.61762	0.6463	0.72827	0.70764	0.69517	0.63482	0.73979	0.63624	0.63392	0.63395
0.65345	0.65591	0.61117	0.66965	0.72415	0.64632	0.64564	0.58264	0.74434	0.58682	0.72124	0.73434	0.74931	0.67283	0.6253	0.81523	0.62932	0.62681	0.63923
0.56347	0.65711	0.56508	0.559	0.76617	0.65174	0.65956	0.58966	0.70657	0.62715	0.71395	0.72981	0.68077	0.68341	0.64597	0.69289	0.68701	0.64715	0.72784
0.60076	0.63762	0.58509	0.59335	0.71279	0.68227	0.66522	0.58478	0.7253	0.60352	0.71904	0.73197	0.71767	0.70327	0.63227	0.69177	0.67626	0.58781	0.65878
0.56585	0.66997	0.56228	0.59688	0.69404	0.66823	0.64048	0.61054	0.76747	0.57495	0.69794	0.71786	0.72111	0.68034	0.65624	0.67447	0.63308	0.63083	0.67961
0.59684	0.70258	0.60068	0.56995	0.73899	0.66397	0.62614	0.60163	0.75876	0.57422	0.67741	0.70953	0.67349	0.68224	0.62596	0.67735	0.64186	0.63852	0.68141
0.58399	0.66054	0.57447	0.57744	0.7068	0.66776	0.62486	0.58341	0.72078	0.66973	0.70134	0.74535	0.71367	0.67994	0.6666	0.79992	0.59857	0.64247	0.61717
0.62784	0.62216	0.54713	0.54408	0.74909	0.66284	0.65657	0.60366	0.76332	0.5814	0.69223	0.7382	0.73794	0.67594	0.64208	0.70023	0.63773	0.60186	0.63637
0.59699	0.64184	0.53385	0.62596	0.71437	0.66811	0.66006	0.55883	0.72626	0.5855	0.70996	0.72537	0.71037	0.68205	0.66312	0.75743	0.63086	0.66396	0.66472
0.61511	0.65814	0.54137	0.61534	0.67885	0.63372	0.65534	0.57527	0.70467	0.62365	0.70744	0.69973	0.74412	0.68817	0.67016	0.71259	0.60745	0.63247	0.65495
0.62631	0.66548	0.53655	0.57651	0.72048	0.68444	0.64244	0.57089	0.7336	0.56412	0.69369	0.71152	0.73249	0.68951	0.64865	0.75167	0.6782	0.60958	0.63578
0.61201	0.66442	0.53741	0.61749	0.76075	0.67606	0.61795	0.56227	0.72094	0.62173	0.67115	0.74063	0.7227	0.71224	0.63528	0.69374	0.67663	0.64378	0.65591
0.64086	0.65102	0.54421	0.58038	0.66679	0.67058	0.63591	0.61147	0.73415	0.62111	0.67721	0.73721	0.69957	0.69318	0.63941	0.70622	0.64039	0.63062	0.61129
0.64083	0.64737	0.53251	0.59	0.71598	0.6665	0.64516	0.57863	0.72228	0.63693	0.70982	0.71661	0.64879	0.69516	0.6489	0.73017	0.63024	0.66602	0.68065
0.62554	0.72306	0.59902	0.60227	0.7335	0.65945	0.66362	0.60082	0.72844	0.66291	0.70152	0.74135	0.65082	0.69284	0.63219	0.7689	0.68896	0.59796	0.67379
0.66383	0.64684	0.55871	0.60862	0.6804	0.64149	0.62662	0.55724	0.74545	0.62164	0.69734	0.71454	0.69872	0.69437	0.66859	0.69404	0.67211	0.63049	0.65895
0.56308	0.68446	0.50995	0.5469	0.74653	0.65364	0.65502	0.57401	0.71446	0.6093	0.6634	0.73786	0.76071	0.67733	0.62543	0.73966	0.70038	0.59779	0.6901
0.58123	0.64973	0.52938	0.60404	0.72511	0.6507	0.62633	0.60894	0.74759	0.60347	0.65558	0.70676	0.70895	0.65847	0.66071	0.68426	0.69933	0.63789	0.66833
0.58722	0.66446	0.55093	0.57661	0.72451	0.63473	0.65306	0.60399	0.74932	0.64513	0.66605	0.69312	0.72782	0.66966	0.6431	0.70005	0.63697	0.61005	0.63742
0.63521	0.71555	0.58898	0.61211	0.69098	0.66666	0.64364	0.59122	0.71017	0.65332	0.73813	0.73444	0.70198	0.67081	0.58249	0.74278	0.67152	0.67008	0.62696
0.65355	0.65829	0.59854	0.57166	0.76951	0.63322	0.63065	0.60716	0.7216	0.57986	0.73254	0.71011	0.68172	0.72107	0.67241	0.74612	0.63207	0.54294	0.62655
0.65127	0.64538	0.58602	0.62787	0.74957	0.68403	0.63825	0.57735	0.73501	0.60492	0.74338	0.72134	0.67578	0.66452	0.61344	0.70239	0.6461	0.63982	0.66998
0.61631	0.64673	0.54374	0.63688	0.74509	0.66884	0.67084	0.58594	0.75582	0.6333	0.66068	0.73559	0.76862	0.68355	0.69611	0.70158	0.6373	0.60354	0.64593
0.63072	0.65302	0.56327	0.60137	0.69597	0.69439	0.63418	0.60252	0.72027	0.63106	0.69951	0.72119	0.71567	0.66482	0.61957	0.69359	0.62309	0.66758	0.71595
0.59118	0.67507	0.57586	0.62399	0.76238	0.65473	0.63579	0.59761	0.71585	0.60206	0.71802	0.70451	0.65573	0.67039	0.63773	0.73363	0.66725	0.63633	0.65554
0.62343	0.67946	0.55721	0.62307	0.7048	0.69224	0.64786	0.58191	0.73021	0.54237	0.64637	0.72652	0.69819	0.72071	0.65311	0.76044	0.72484	0.59506	0.64197
0.64912	0.67604	0.51218	0.62551	0.7033	0.6588	0.67845	0.5735	0.73427	0.65323	0.73568	0.72361	0.69879	0.6497	0.62627	0.7138	0.65009	0.59543	0.65596
0.59373	0.66231	0.5941	0.5763	0.74856	0.67024	0.64723	0.55231	0.7352	0.62912	0.67675	0.72079	0.70627	0.68155	0.6123	0.69677	0.66105	0.61103	0.63873
0.62172	0.69038	0.58285	0.59424	0.71058	0.69659	0.65716	0.55286	0.72046	0.58681	0.65512	0.73794	0.7155	0.71327	0.64203	0.72783	0.63679	0.59267	0.69043
0.61925	0.65851	0.57856	0.61786	0.71525	0.6745	0.64046	0.59761	0.74895	0.56273	0.65551	0.71705	0.68535	0.66621	0.6587	0.65598	0.63255	0.68141	0.70367
0.65518	0.70107	0.52474	0.62767	0.73881	0.67016	0.686	0.54564	0.72789	0.57505	0.71032	0.71952	0.6569	0.67801	0.67253	0.69578	0.64644	0.59009	0.61569
0.58284	0.6661	0.56761	0.51608	0.7552	0.68954	0.65206	0.55543	0.74489	0.63125	0.72677	0.73818	0.76291	0.68422	0.63324	0.69598	0.64716	0.65954	0.64012
0.62225	0.67824	0.52415	0.59447	0.70306	0.67968	0.6247	0.56752	0.70895	0.57651	0.69302	0.7633	0.72991	0.64684	0.60722	0.74188	0.6841	0.67525	0.63788
0.63022	0.69271	0.5968	0.65649	0.71809	0.63639	0.66577	0.57745	0.72928	0.59419	0.69398	0.72142	0.72317	0.70317	0.63176	0.70515	0.63573	0.6165	0.59895
0.63056	0.69297	0.56143	0.59779	0.6714	0.6783	0.62908	0.58222	0.76498	0.5392	0.73789	0.68934	0.69062	0.65795	0.64587	0.71865	0.59935	0.67941	0.72754
0.63556	0.65121	0.59375	0.56728	0.71327	0.6386	0.63775	0.59358	0.72561	0.55003	0.72428	0.71617	0.68958	0.65896	0.66042	0.69456	0.64508	0.62578	0.58621
0.58053	0.67318	0.52848	0.61442	0.75069	0.65844	0.646	0.59887	0.72787	0.60333	0.71625	0.75342	0.69284	0.66137	0.61797	0.77355	0.66366	0.61832	0.64268
0.61127	0.66501	0.54425	0.62117	0.70485	0.6786	0.65577	0.52888	0.70461	0.59665	0.68023	0.736	0.66137	0.6766	0.67806	0.7129	0.61128	0.62422	0.65911
0.64661	0.68681	0.58191	0.63631	0.7089	0.6654	0.64917	0.58861	0.74941	0.61098	0.72711	0.70582	0.74288	0.69255	0.63067	0.6678	0.64018	0.63272	0.62678
0.54318	0.68001	0.54122	0.55863	0.75532	0.67335	0.63675	0.6016	0.72979	0.58434	0.71278	0.72662	0.72522	0.6868	0.61636	0.73038	0.65966	0.62359	0.67384
0.58436	0.67281	0.5576	0.65521	0.66243	0.66999	0.64713	0.57914	0.73797	0.62738	0.67501	0.72711	0.73499	0.66141	0.66726	0.71935	0.69633	0.65848	0.63716
0.60915	0.67318	0.55829	0.60135	0.73386	0.61844	0.59404	0.54731	0.74741	0.60813	0.68307	0.73472	0.67837	0.64011	0.59358	0.70149	0.70084	0.61654	0.68999
0.65483	0.6742	0.56077	0.62185	0.72362	0.66246	0.63787	0.54799	0.79207	0.62875	0.685	0.73323	0.70649	0.68286	0.62743	0.73698	0.63443	0.67962	0.71181
0.63624	0.69271	0.56382	0.58727	0.77103	0.66203	0.6278	0.59835	0.74113	0.576	0.72946	0.71441	0.71505	0.70283	0.61445	0.73257	0.69422	0.67171	0.64998
0.65455	0.68199	0.55236	0.55316	0.77319	0.66138	0.65053	0.58954	0.72007	0.55658	0.66347	0.72519	0.71201	0.68477	0.63895	0.71807	0.69806	0.59199	0.68512
0.63604	0.67702	0.56779	0.5874	0.73098	0.68171	0.63995	0.57015	0.76112	0.54395	0.70903	0.71104	0.65683	0.69751	0.61266	0.70215	0.70375	0.66358	0.69307
0.61451	0.68492	0.54412	0.63819	0.77259	0.67385	0.67164	0.55697	0.71541	0.67041	0.72721	0.72161	0.72986	0.66961	0.67664	0.71554	0.62733	0.66984	0.63387
0.63658	0.6465	0.58709	0.58394	0.68634	0.66717	0.64562	0.61733	0.7362	0.56324	0.71512	0.71211	0.677	0.68116	0.64965	0.72014	0.66802	0.60601	0.6342
0.61543	0.63977	0.55484	0.61831	0.74028	0.66396	0.6591	0.54717	0.72584	0.63301	0.66867	0.74004	0.74381	0.67858	0.6338	0.7279	0.64155	0.6791	0.64959
0.62084	0.63968	0.62262	0.60617	0.73059	0.64554	0.62776	0.58705	0.75982	0.61804	0.7381	0.73589	0.72958	0.65178	0.65146	0.70536	0.66461	0.65694	0.63674
0.5332	0.66331	0.55527	0.59912	0.74125	0.65052	0.62089	0.57426	0.71168	0.58123	0.65616	0.75257	0.69285	0.66397	0.63297	0.77688	0.6348	0.64548	0.62401
0.64067	0.68042	0.54028	0.6169	0.76212	0.68858	0.63071	0.58807	0.73595	0.5552	0.64371	0.69826	0.71221	0.72411	0.63612	0.70102	0.69412	0.62231	0.65362
0.57329	0.68384	0.55846	0.57328	0.72413	0.64038	0.65481	0.56599	0.74294	0.61749	0.71142	0.72464	0.73039	0.65942	0.65801	0.74662	0.6765	0.6142	0.64826
0.64757	0.65965	0.54987	0.59834	0.80256	0.68401	0.65973	0.56909	0.70735	0.63585	0.67808	0.72428	0.76667	0.67532	0.63611	0.74636	0.63244	0.65982	0.64528
0.66326	0.66064	0.5407	0.60559	0.69198	0.61342	0.66463	0.55552	0.71832	0.6098	0.69709	0.71808	0.71435	0.69709	0.62285	0.70238	0.65443	0.63972	0.69074
0.57661	0.71216	0.59022	0.60186	0.71944	0.68607	0.65831	0.55348	0.73461	0.61304	0.66986	0.73031	0.70929	0.69156	0.68637	0.70564	0.67209	0.62108	0.71273
0.59987	0.65965	0.56861	0.61817	0.737	0.69031	0.6667	0.62927	0.71548	0.63317	0.66589	0.75035	0.72453	0.66125	0.63125	0.70708	0.61987	0.58687	0.6683
0.54689	0.63865	0.55839	0.56145	0.69723	0.63903	0.64899	0.6238	0.73534	0.59779	0.70396	0.72039	0.69916	0.66651	0.63675	0.72863	0.62328	0.62261	0.69585
0.626	0.64293	0.58672	0.61113	0.73641	0.66141	0.64535	0.59048	0.74173	0.60132	0.684	0.71275	0.7167	0.70836	0.64569	0.76689	0.68617	0.63517	0.66542
0.62009	0.66835	0.56813	0.59625	0.73685	0.65366	0.64942	0.60625	0.72198	0.59905	0.72148	0.71159	0.72652	0.66854	0.64027	0.71538	0.67006	0.69357	0.676
0.59929	0.66025	0.58529	0.61581	0.69579	0.65852	0.66949	0.56251	0.73462	0.6208	0.72909	0.72637	0.69519	0.69551	0.59314	0.70589	0.63887	0.60628	0.64413
0.62889	0.71528	0.52126	0.60058	0.72206	0.6714	0.67131	0.57159	0.74603	0.53539	0.70306	0.73581	0.69856	0.68005	0.62879	0.68704	0.64235	0.65185	0.6931
0.59902	0.65829	0.58832	0.61648	0.68403	0.63794	0.64204	0.55469	0.71699	0.58294	0.73613	0.72004	0.715	0.66413	0.57973	0.7152	0.70545	0.61554	0.71352
0.63954	0.66304	0.56543	0.57472	0.75694	0.6681	0.63394	0.61917	0.74687	0.59736	0.68413	0.69786	0.7161	0.66005	0.59194	0.71042	0.7095	0.63169	0.65754
0.582	0.64065	0.58425	0.59718	0.73358	0.67405	0.64301	0.56669	0.70045	0.55868	0.72338	0.7422	0.6662	0.67434	0.6134	0.70806	0.66385	0.63534	0.64887
0.63264	0.64492	0.57471	0.61446	0.74678	0.62629	0.64238	0.56703	0.75272	0.63193	0.68178	0.71003	0.69247	0.67971	0.62475	0.67975	0.64398	0.58954	0.68718
0.64989	0.68047	0.54196	0.5941	0.75925	0.67575	0.67264	0.61246	0.7078	0.57219	0.67329	0.74872	0.63565	0.65535	0.67328	0.71341	0.62158	0.58936	0.69809
0.63331	0.66013	0.5959	0.57463	0.73011	0.64407	0.61639	0.59623	0.72117	0.54157	0.70537	0.7067	0.7085	0.66236	0.64896	0.71237	0.66873	0.65902	0.63533
0.5974	0.66896	0.58579	0.5972	0.75555	0.64323	0.64352	0.55843	0.70135	0.59767	0.71055	0.7322	0.7208	0.67343	0.65635	0.70883	0.65795	0.63295	0.66739
0.63389	0.64307	0.61708	0.59953	0.75713	0.6552	0.63514	0.57257	0.71756	0.57772	0.68713	0.71219	0.70671	0.69865	0.66436	0.71816	0.5711	0.63549	0.64809
0.64665	0.617	0.52647	0.59302	0.7414	0.66888	0.63386	0.56548	0.75628	0.60489	0.64289	0.73909	0.73692	0.67519	0.67636	0.71564	0.66487	0.63547	0.6678
0.66505	0.66965	0.58021	0.6234	0.75369	0.67351	0.66452	0.60883	0.74321	0.59055	0.69301	0.71692	0.72645	0.65941	0.59088	0.73535	0.65237	0.6567	0.6683
0.57553	0.63817	0.58136	0.66266	0.68033	0.65724	0.63827	0.60965	0.72248	0.61013	0.7057	0.72666	0.71907	0.66133	0.65735	0.70544	0.64105	0.63347	0.65651
0.59518	0.67283	0.5252	0.59505	0.71574	0.66841	0.64601	0.5801	0.74812	0.57628	0.6842	0.73999	0.70274	0.68706	0.63444	0.72491	0.692	0.61516	0.65816
0.57866	0.66777	0.52152	0.63753	0.72268	0.68776	0.66698	0.59631	0.73209	0.62788	0.66839	0.71973	0.73401	0.67405	0.60319	0.73651	0.67826	0.65037	0.6904
0.63318	0.66306	0.59003	0.61651	0.76549	0.66156	0.65782	0.58721	0.72459	0.58403	0.74139	0.72885	0.74913	0.65067	0.61673	0.7113	0.63458	0.64527	0.68037
0.64801	0.6891	0.57982	0.61507	0.81344	0.66813	0.64643	0.58988	0.73008	0.6023	0.66094	0.73315	0.69489	0.68666	0.59773	0.75311	0.64535	0.59723	0.67609
0.56019	0.66138	0.5411	0.63767	0.72872	0.6846	0.66518	0.59004	0.72924	0.57481	0.69569	0.74551	0.74828	0.68054	0.7041	0.68149	0.66483	0.62513	0.68368
0.63681	0.70391	0.534	0.60568	0.70082	0.67304	0.65081	0.58109	0.73007	0.62949	0.66524	0.73237	0.71159	0.65553	0.62055	0.76398	0.67151	0.63332	0.66849
0.63412	0.67766	0.53095	0.58974	0.76324	0.67929	0.60811	0.56477	0.73883	0.55112	0.69525	0.74863	0.70085	0.69812	0.63192	0.73292	0.68398	0.6287	0.65681
0.60464	0.70296	0.5788	0.6177	0.73562	0.66549	0.63023	0.58347	0.71262	0.58217	0.72056	0.71439	0.7161	0.67655	0.60667	0.73819	0.68417	0.70196	0.61015
0.59393	0.64226	0.55398	0.59094	0.73187	0.64182	0.66717	0.57168	0.74076	0.60668	0.66067	0.69607	0.68773	0.68764	0.61654	0.6983	0.62229	0.63812	0.7096
0.565	0.67277	0.60129	0.59507	0.70035	0.66979	0.64132	0.58358	0.7151	0.61616	0.69472	0.7445	0.70805	0.66993	0.61746	0.72076	0.67735	0.60379	0.6939
0.60884	0.65171	0.60421	0.66944	0.73063	0.67236	0.651	0.55666	0.71544	0.62799	0.70802	0.71878	0.71724	0.65591	0.65207	0.71984	0.66922	0.56282	0.68744
0.61982	0.61869	0.54447	0.64035	0.73105	0.65672	0.64756	0.61765	0.72167	0.62303	0.68951	0.71188	0.71026	0.69982	0.65842	0.7521	0.68902	0.62362	0.65266
0.5729	0.65839	0.60266	0.58172	0.70268	0.65347	0.66255	0.5849	0.68611	0.57699	0.68799	0.72262	0.69863	0.70032	0.61636	0.70649	0.64399	0.66117	0.63688
0.56217	0.66197	0.56055	0.62628	0.76157	0.67395	0.6198	0.58368	0.68921	0.64309	0.67046	0.72001	0.69413	0.68836	0.63871	0.73604	0.67893	0.5929	0.66868
0.62281	0.66138	0.56466	0.6274	0.72209	0.67609	0.62044	0.58485	0.75757	0.64693	0.69908	0.71436	0.67076	0.66643	0.6704	0.73355	0.7175	0.62497	0.66265
0.57866	0.64065	0.52201	0.59273	0.7304	0.65236	0.63659	0.58039	0.73909	0.66843	0.6601	0.73746	0.71054	0.69084	0.66187	0.71977	0.63195	0.67269	0.62856
0.55121	0.66205	0.5812	0.50663	0.7109	0.69084	0.60499	0.5552	0.71864	0.62561	0.71156	0.74071	0.7397	0.69861	0.62115	0.69388	0.64505	0.63132	0.68876
0.60519	0.64785	0.56154	0.65298	0.6848	0.65736	0.63928	0.54022	0.75736	0.63249	0.69736	0.75102	0.66226	0.67246	0.6356	0.7188	0.62309	0.67801	0.67274
0.60211	0.6626	0.59241	0.6656	0.78133	0.67136	0.64008	0.60541	0.72658	0.53923	0.69611	0.74367	0.72046	0.68444	0.68138	0.75181	0.67924	0.64223	0.66092
0.61162	0.6461	0.56661	0.55946	0.70249	0.64548	0.62029	0.57057	0.71894	0.602	0.68935	0.74122	0.72196	0.65035	0.63185	0.73201	0.66677	0.62041	0.71295
0.62568	0.66493	0.46385	0.60472	0.73021	0.66507	0.68742	0.59956	0.70964	0.62246	0.69313	0.70969	0.68109	0.64839	0.64608	0.71402	0.66907	0.63633	0.68997
0.61638	0.62963	0.54519	0.65007	0.71381	0.67679	0.61987	0.57773	0.71774	0.58353	0.7526	0.7404	0.70129	0.67285	0.65733	0.70807	0.72419	0.6554	0.66419
0.62716	0.67813	0.56171	0.6195	0.73057	0.67407	0.6488	0.6097	0.73142	0.59164	0.72206	0.75911	0.68181	0.68061	0.67338	0.66393	0.63344	0.68344	0.63279
0.66316	0.63367	0.59856	0.55016	0.72982	0.65909	0.63943	0.57818	0.72028	0.58592	0.72474	0.72503	0.65661	0.67682	0.64314	0.696	0.65565	0.62373	0.64616
0.60438	0.64558	0.51807	0.62352	0.72941	0.6717	0.65597	0.53882	0.70595	0.56328	0.70329	0.68628	0.6876	0.64427	0.62643	0.73476	0.69631	0.56703	0.66608
0.5845	0.685	0.58197	0.62526	0.71786	0.66979	0.66356	0.61058	0.75354	0.59493	0.69228	0.73506	0.7102	0.66338	0.56935	0.73514	0.6442	0.63716	0.65456
0.64973	0.66201	0.57585	0.61624	0.75452	0.64368	0.60813	0.55778	0.7153	0.63011	0.7371	0.73136	0.75571	0.67241	0.64408	0.7408	0.62349	0.64663	0.62361
0.65645	0.63753	0.54733	0.60916	0.72719	0.66483	0.62613	0.56084	0.74805	0.59176	0.68481	0.70231	0.72843	0.65717	0.65164	0.7391	0.69192	0.64543	0.71756
0.60893	0.67082	0.57641	0.56242	0.73092	0.65211	0.64189	0.59194	0.70474	0.67367	0.69264	0.71798	0.76616	0.68033	0.62668	0.67901	0.62586	0.66341	0.67111
0.62464	0.64467	0.54099	0.5861	0.76595	0.67623	0.63755	0.60296	0.73201	0.60955	0.69959	0.71238	0.72735	0.65888	0.64099	0.74914	0.67255	0.67169	0.67702
0.63538	0.65339	0.59378	0.61115	0.70831	0.66066	0.64335	0.56118	0.70927	0.61792	0.69018	0.70314	0.71594	0.67639	0.63224	0.72953	0.68301	0.66966	0.65651
0.58853	0.63466	0.59539	0.56848	0.71505	0.65642	0.66683	0.56695	0.72828	0.55886	0.71725	0.737	0.7006	0.65997	0.6796	0.7381	0.64883	0.64833	0.66467
0.61168	0.66372	0.56047	0.55151	0.72097	0.6411	0.64775	0.59514	0.74156	0.59096	0.7061	0.71893	0.75097	0.65691	0.67772	0.70095	0.64673	0.63836	0.57945
0.56999	0.68003	0.51203	0.59387	0.69648	0.66462	0.63304	0.59046	0.71062	0.60139	0.69714	0.7225	0.71087	0.68382	0.63302	0.74054	0.65169	0.66055	0.69376
0.61242	0.64817	0.58179	0.63541	0.745	0.66912	0.64605	0.55814	0.71099	0.64364	0.71961	0.69892	0.72594	0.67714	0.66923	0.69405	0.67833	0.63688	0.69164
0.61344	0.6552	0.60065	0.55942	0.79012	0.67736	0.64141	0.51745	0.76813	0.58033	0.69485	0.72663	0.66753	0.67125	0.61907	0.71543	0.7011	0.63397	0.65219
0.58363	0.66103	0.58257	0.53289	0.74461	0.64339	0.66052	0.61705	0.73762	0.65495	0.70009	0.7046	0.68116	0.69422	0.62094	0.69991	0.69674	0.60687	0.63996
0.67602	0.65574	0.60373	0.62433	0.73329	0.66768	0.67738	0.58089	0.7543	0.62395	0.72427	0.73974	0.65036	0.69616	0.61914	0.76358	0.62335	0.63417	0.63064
0.5821	0.67907	0.53488	0.60022	0.70817	0.65208	0.6532	0.59657	0.75915	0.61933	0.65856	0.73721	0.70397	0.67909	0.61836	0.73906	0.6516	0.6287	0.69517
0.6873	0.68191	0.57539	0.64213	0.75049	0.65064	0.66895	0.56328	0.7397	0.59181	0.67059	0.70515	0.68567	0.6617	0.60515	0.73377	0.67419	0.65622	0.62082
0.66596	0.68162	0.51045	0.60728	0.70193	0.63644	0.66332	0.56102	0.71166	0.59147	0.62921	0.72384	0.7592	0.70591	0.65193	0.69041	0.683	0.61731	0.59999
0.62002	0.71589	0.58419	0.61834	0.70975	0.67298	0.65153	0.60409	0.7525	0.56845	0.69597	0.73056	0.7411	0.68228	0.6479	0.71226	0.63132	0.62119	0.69114
0.60264	0.64577	0.60444	0.61218	0.77358	0.68258	0.68102	0.5833	0.72268	0.63058	0.67362	0.71659	0.7274	0.63249	0.56565	0.69818	0.70936	0.59909	0.61327
0.62237	0.68981	0.5264	0.64971	0.77506	0.67706	0.67402	0.57299	0.73613	0.60359	0.69444	0.70527	0.69986	0.6706	0.64747	0.71346	0.60556	0.63534	0.64615
0.6056	0.66812	0.51429	0.6274	0.73828	0.7003	0.66539	0.54701	0.72943	0.65029	0.73533	0.73325	0.70119	0.68969	0.64924	0.74378	0.65248	0.61934	0.60963
0.66265	0.6803	0.55433	0.61086	0.74506	0.66531	0.63484	0.58361	0.73696	0.5681	0.67882	0.70859	0.73386	0.68308	0.66731	0.70612	0.66892	0.62197	0.66086
0.58219	0.64479	0.50379	0.60147	0.70068	0.63683	0.64177	0.57519	0.75686	0.60789	0.70818	0.71656	0.68298	0.67889	0.60868	0.72552	0.64119	0.61026	0.71922
0.66558	0.673	0.55163	0.60396	0.74883	0.6267	0.62978	0.56131	0.7031	0.56465	0.69265	0.72281	0.75284	0.67709	0.68467	0.7269	0.64201	0.66524	0.63575
0.59453	0.66537	0.58277	0.61464	0.72551	0.65769	0.63789	0.58086	0.70178	0.59031	0.67226	0.73246	0.7121	0.69045	0.61499	0.75413	0.66048	0.59727	0.62244
0.60836	0.69813	0.57296	0.58696	0.72759	0.63502	0.65269	0.59705	0.7314	0.58229	0.69923	0.72964	0.73901	0.69948	0.69618	0.72515	0.70364	0.63681	0.63126
0.63118	0.68088	0.56252	0.62781	0.75056	0.66198	0.64202	0.56486	0.73286	0.59391	0.6929	0.74824	0.75465	0.66105	0.62583	0.69017	0.67012	0.59376	0.61825
0.60479	0.69825	0.57143	0.56503	0.72115	0.65774	0.66166	0.61918	0.72839	0.56868	0.71614	0.72305	0.72999	0.6942	0.65004	0.70075	0.67624	0.62782	0.68296
0.6488	0.67612	0.52866	0.58799	0.71015	0.69891	0.65007	0.5711	0.72815	0.54131	0.72031	0.72233	0.72903	0.70082	0.65665	0.77452	0.65147	0.6416	0.66556
0.56065	0.71854	0.56606	0.5957	0.75704	0.66817	0.66096	0.59735	0.71583	0.63109	0.69847	0.71945	0.72464	0.68134	0.58653	0.64541	0.70692	0.67425	0.6609
0.62192	0.65169	0.59556	0.54102	0.74467	0.64385	0.65115	0.57641	0.69667	0.59991	0.69494	0.72219	0.69484	0.67893	0.65154	0.75234	0.61071	0.63305	0.641
0.54967	0.67099	0.52572	0.6112	0.74834	0.64115	0.6421	0.56723	0.74294	0.62974	0.71014	0.74326	0.7352	0.65619	0.62873	0.73125	0.71151	0.57852	0.62516
0.5632	0.67171	0.51599	0.56806	0.76134	0.66153	0.61833	0.54774	0.73988	0.62078	0.68134	0.72933	0.72151	0.68414	0.60144	0.75069	0.61651	0.65174	0.62847
0.65575	0.64631	0.5302	0.56622	0.73624	0.68079	0.636	0.55809	0.74886	0.55752	0.69045	0.70451	0.71856	0.68493	0.65002	0.71881	0.64781	0.61788	0.61758
0.62499	0.67542	0.60221	0.62821	0.73005	0.65868	0.64128	0.61437	0.71026	0.537	0.73155	0.72788	0.70563	0.69611	0.6413	0.72138	0.65675	0.65007	0.68069
0.62577	0.66639	0.58137	0.62106	0.69752	0.65023	0.62955	0.54018	0.75768	0.62385	0.65005	0.69619	0.70845	0.6866	0.62484	0.74184	0.65189	0.69196	0.69156
0.55001	0.66529	0.54961	0.61259	0.7045	0.68337	0.66887	0.54885	0.73083	0.57596	0.67317	0.74105	0.70488	0.68017	0.70875	0.74273	0.67178	0.58373	0.63289
0.62511	0.66614	0.57771	0.5683	0.70005	0.67382	0.66251	0.54809	0.71023	0.59529	0.68408	0.72926	0.72849	0.65831	0.68328	0.73145	0.65449	0.63705	0.74899
0.66255	0.65801	0.51199	0.60161	0.72896	0.64321	0.64151	0.58763	0.74619	0.64619	0.70847	0.74015	0.73389	0.69159	0.63347	0.77808	0.64076	0.64408	0.66532
0.6459	0.69871	0.6114	0.63248	0.77089	0.65934	0.62336	0.5809	0.71024	0.56205	0.6951	0.72282	0.71886	0.69268	0.61443	0.68791	0.69433	0.64624	0.64648
0.61561	0.6813	0.53598	0.58137	0.75274	0.71	0.65814	0.59173	0.75509	0.60725	0.68077	0.72103	0.72095	0.6637	0.61165	0.71063	0.60103	0.64186	0.59046
0.55416	0.65926	0.59845	0.56302	0.68881	0.64857	0.66386	0.58321	0.72782	0.57547	0.71944	0.74571	0.70598	0.6732	0.6186	0.69893	0.69675	0.65314	0.62786
0.59943	0.64008	0.58826	0.56745	0.76467	0.64368	0.64815	0.6031	0.74721	0.64084	0.73164	0.70282	0.69659	0.68738	0.66857	0.69028	0.71213	0.64372	0.70576
0.57605	0.66601	0.51788	0.59136	0.6906	0.65951	0.61935	0.57493	0.72322	0.63151	0.69288	0.70658	0.69065	0.6696	0.62496	0.74373	0.64704	0.63738	0.65696
0.63729	0.70708	0.5633	0.5962	0.70555	0.68766	0.65405	0.59297	0.72298	0.57623	0.68792	0.69125	0.69216	0.66428	0.60516	0.75102	0.68498	0.59185	0.66995
0.5866	0.68163	0.53096	0.58313	0.71369	0.66921	0.64475	0.5573	0.70397	0.634	0.68679	0.71755	0.72953	0.6687	0.64134	0.70598	0.68396	0.60199	0.68029
0.63262	0.67697	0.55077	0.5841	0.7565	0.64494	0.63953	0.58391	0.73449	0.58435	0.68815	0.74159	0.75591	0.67547	0.63106	0.7102	0.6529	0.61947	0.63071
0.65758	0.66824	0.57731	0.65151	0.65987	0.67377	0.61349	0.57824	0.75033	0.60914	0.68176	0.7266	0.67355	0.68702	0.6457	0.7307	0.63778	0.63067	0.66573
0.65952	0.65268	0.54064	0.58677	0.77399	0.67117	0.6576	0.59004	0.74498	0.58979	0.69739	0.71634	0.68459	0.67422	0.64056	0.69427	0.65404	0.712	0.64237
0.61159	0.66841	0.5821	0.56939	0.76619	0.67338	0.64187	0.59249	0.74229	0.63704	0.69969	0.73978	0.70862	0.67849	0.63222	0.691	0.67168	0.65665	0.62393
0.6644	0.68857	0.52899	0.58702	0.7016	0.66086	0.66906	0.61838	0.71003	0.67492	0.75537	0.71125	0.7124	0.68532	0.6416	0.71128	0.67844	0.57058	0.69277
0.61839	0.63255	0.53998	0.5826	0.72448	0.65858	0.63897	0.59798	0.7241	0.59902	0.66878	0.70061	0.71157	0.64045	0.63693	0.71614	0.70631	0.62765	0.72016
0.58909	0.64899	0.56875	0.66584	0.74633	0.65438	0.62824	0.57156	0.7316	0.53921	0.70727	0.7424	0.73331	0.73421	0.65506	0.72282	0.63026	0.63433	0.62743
0.64735	0.6798	0.53822	0.63474	0.73188	0.66856	0.619	0.58903	0.72665	0.62249	0.69151	0.70514	0.6668	0.69118	0.66805	0.72202	0.66297	0.61957	0.69283
0.6126	0.6262	0.52985	0.59678	0.69256	0.65961	0.60424	0.58951	0.71664	0.65544	0.71871	0.74325	0.71969	0.67284	0.63216	0.69979	0.67449	0.63979	0.61069
0.62042	0.6686	0.47325	0.59543	0.73335	0.67276	0.64029	0.57291	0.73054	0.6123	0.73799	0.70499	0.72532	0.67146	0.68023	0.67763	0.63615	0.61023	0.64097
0.58854	0.64759	0.54492	0.58776	0.72194	0.67267	0.67039	0.58401	0.71189	0.62147	0.68389	0.711	0.7234	0.66267	0.64606	0.74884	0.61532	0.63702	0.67658
0.65569	0.70404	0.56067	0.57754	0.77742	0.66333	0.61763	0.59505	0.7232	0.58876	0.72128	0.73376	0.69414	0.65308	0.64913	0.70399	0.66827	0.66834	0.67556
0.56907	0.62149	0.52005	0.58409	0.75225	0.6866	0.63952	0.60058	0.74924	0.59134	0.62097	0.73783	0.75457	0.68623	0.63999	0.74414	0.70082	0.6812	0.6996
0.60907	0.65299	0.57469	0.55809	0.74208	0.63972	0.636	0.56851	0.73827	0.60815	0.7072	0.71179	0.69938	0.70235	0.64877	0.75347	0.64622	0.64009	0.67014
0.63985	0.64252	0.56103	0.56181	0.70776	0.62598	0.65928	0.62941	0.76815	0.58659	0.69695	0.73771	0.69462	0.67788	0.66894	0.71141	0.69482	0.67228	0.61268
0.66532	0.703	0.50893	0.50481	0.76439	0.62645	0.63935	0.57055	0.7244	0.64108	0.67976	0.72243	0.74269	0.67478	0.65741	0.74465	0.66328	0.66579	0.65505
0.53368	0.70072	0.56482	0.59295	0.71066	0.65206	0.64774	0.55517	0.72055	0.59453	0.68343	0.72264	0.73768	0.67589	0.66307	0.71725	0.68706	0.57462	0.65867
0.61359	0.64617	0.54948	0.57381	0.74171	0.65536	0.66039	0.59008	0.73	0.62384	0.6747	0.73762	0.71159	0.68272	0.62067	0.71292	0.64259	0.61995	0.68086
0.56128	0.67694	0.56741	0.62076	0.71993	0.67397	0.6658	0.61352	0.7284	0.65004	0.7165	0.71862	0.72605	0.67432	0.63957	0.73919	0.71838	0.60152	0.66423
0.62681	0.66752	0.56743	0.60856	0.74639	0.64303	0.64861	0.60688	0.72893	0.60843	0.68005	0.73231	0.73261	0.67834	0.65813	0.7499	0.64476	0.64827	0.67026
0.61104	0.65994	0.54021	0.61534	0.74467	0.67824	0.60374	0.61399	0.72377	0.61232	0.7255	0.72753	0.67536	0.68488	0.66247	0.70043	0.64955	0.65302	0.62835
0.61823	0.64167	0.55956	0.54899	0.70077	0.67411	0.67347	0.54778	0.75825	0.61951	0.71139	0.73386	0.73534	0.69039	0.63128	0.76438	0.62283	0.64078	0.62737
0.61583	0.64828	0.58839	0.53731	0.7296	0.67126	0.65783	0.55668	0.72059	0.61324	0.65865	0.71473	0.70252	0.65863	0.64096	0.69392	0.7011	0.58421	0.60923
0.5974	0.65282	0.59192	0.62493	0.73344	0.66525	0.65539	0.57551	0.71398	0.60863	0.71964	0.72049	0.73664	0.68154	0.64749	0.73778	0.68061	0.63308	0.73239
0.63108	0.64434	0.57655	0.59984	0.70029	0.68573	0.62884	0.57001	0.75464	0.67237	0.69227	0.71569	0.71645	0.69649	0.60601	0.71288	0.65728	0.64221	0.68406
0.58537	0.63552	0.57669	0.64343	0.75392	0.65046	0.63604	0.58713	0.75622	0.546	0.71843	0.74824	0.70691	0.69521	0.67322	0.72477	0.62224	0.69402	0.66365
0.64859	0.67843	0.57576	0.58149	0.75959	0.67649	0.62822	0.58266	0.73028	0.58747	0.65953	0.71242	0.72751	0.68719	0.60203	0.69227	0.64949	0.59216	0.62581
0.62492	0.70014	0.56388	0.63406	0.71934	0.6624	0.65964	0.58503	0.73611	0.61717	0.66571	0.7504	0.67774	0.71899	0.59662	0.71626	0.73435	0.65838	0.66011
0.55118	0.63085	0.55533	0.65444	0.70906	0.66907	0.65993	0.59721	0.7195	0.61456	0.72706	0.72538	0.67984	0.6626	0.6483	0.77558	0.69853	0.69558	0.62614
0.64423	0.66818	0.57846	0.5713	0.73566	0.64132	0.62413	0.58536	0.73716	0.59445	0.74487	0.73186	0.69822	0.67899	0.62268	0.71262	0.61958	0.6408	0.717
0.53641	0.69083	0.52776	0.64838	0.72409	0.65102	0.62192	0.60773	0.71436	0.65369	0.63241	0.73755	0.68564	0.68129	0.6223	0.70879	0.7375	0.64157	0.68163
0.60029	0.71684	0.60202	0.64174	0.70455	0.66343	0.67144	0.57086	0.74066	0.57237	0.62611	0.73175	0.7449	0.68081	0.62135	0.71466	0.67498	0.62494	0.65143
0.63381	0.64728	0.53556	0.58159	0.73552	0.66461	0.60422	0.57825	0.71422	0.58628	0.67329	0.74607	0.72452	0.66948	0.65127	0.72847	0.6	0.58929	0.62515
0.62522	0.6448	0.5484	0.62753	0.73904	0.63679	0.67063	0.53953	0.71713	0.55325	0.72086	0.72068	0.72043	0.69411	0.63043	0.74131	0.68061	0.64339	0.68348
0.505	0.66035	0.57928	0.63984	0.72672	0.6763	0.67828	0.5637	0.73207	0.61339	0.64506	0.75291	0.70884	0.69876	0.61	0.75724	0.68177	0.65611	0.69769
0.64369	0.67265	0.57508	0.61681	0.76269	0.65396	0.68526	0.56101	0.70905	0.57698	0.70041	0.71895	0.67766	0.68235	0.63408	0.74631	0.62937	0.62002	0.76309
0.61061	0.66893	0.516	0.59464	0.74523	0.65807	0.63694	0.53153	0.71918	0.58126	0.68522	0.72075	0.7121	0.6697	0.64699	0.75347	0.67441	0.64384	0.735
0.67245	0.68346	0.56717	0.6077	0.70187	0.64686	0.66488	0.54632	0.73023	0.69834	0.73303	0.7116	0.68129	0.65625	0.65669	0.73553	0.68642	0.63372	0.62616
0.66679	0.65382	0.55901	0.62135	0.72143	0.65023	0.64474	0.60908	0.73319	0.57116	0.68565	0.72287	0.68577	0.6708	0.62244	0.69652	0.61968	0.66218	0.61373
0.61363	0.63749	0.52327	0.62539	0.72088	0.63997	0.67076	0.575	0.72464	0.6178	0.71708	0.73156	0.72565	0.68282	0.66334	0.73795	0.66214	0.58598	0.60088
0.61467	0.67965	0.55245	0.57559	0.77196	0.66599	0.6481	0.58471	0.73996	0.63272	0.7598	0.72021	0.73692	0.68049	0.60641	0.71179	0.65211	0.63945	0.71532
0.60408	0.65105	0.54101	0.63747	0.74785	0.65472	0.65152	0.56736	0.71634	0.61107	0.70926	0.71916	0.73667	0.65762	0.61096	0.72233	0.6808	0.67127	0.69845
0.66965	0.66633	0.51897	0.60011	0.71361	0.65182	0.63596	0.57922	0.73263	0.58858	0.70566	0.72866	0.69433	0.7012	0.6332	0.71791	0.66079	0.6732	0.64806
0.62829	0.66755	0.55265	0.60016	0.7618	0.64558	0.67005	0.58388	0.7197	0.56332	0.61047	0.71489	0.7249	0.68551	0.68244	0.67871	0.66475	0.62503	0.62612
0.55816	0.66952	0.56801	0.60849	0.71401	0.64395	0.66879	0.60274	0.71428	0.59886	0.66766	0.74574	0.71752	0.6957	0.66908	0.72078	0.69102	0.6058	0.66686
0.68102	0.65498	0.55191	0.62655	0.69927	0.65726	0.66601	0.5749	0.73061	0.60253	0.69518	0.72591	0.68345	0.67411	0.64302	0.73042	0.6342	0.69109	0.64651
0.62282	0.63668	0.53971	0.67251	0.71512	0.68354	0.67321	0.56616	0.71254	0.59167	0.76088	0.71993	0.73044	0.68011	0.64362	0.7638	0.61583	0.64183	0.61167
0.63464	0.67377	0.5976	0.56396	0.74897	0.66419	0.66779	0.54487	0.73701	0.57949	0.72041	0.7201	0.73183	0.66294	0.62907	0.74836	0.63817	0.62213	0.65024
0.58213	0.69621	0.54169	0.6194	0.71512	0.6799	0.63146	0.60618	0.70708	0.58801	0.67232	0.74523	0.71211	0.69161	0.64787	0.74735	0.65195	0.64026	0.62147
0.58324	0.67598	0.57809	0.61162	0.7256	0.66745	0.63706	0.57403	0.73355	0.54138	0.69799	0.72196	0.67851	0.67709	0.63989	0.71025	0.6779	0.63334	0.70073
0.60238	0.65053	0.52834	0.6416	0.73875	0.67718	0.66429	0.5828	0.70645	0.57585	0.70936	0.72581	0.73265	0.65764	0.64614	0.73031	0.66873	0.64511	0.6683
0.71862	0.68359	0.59928	0.62419	0.74807	0.68231	0.68099	0.57141	0.6985	0.60371	0.7154	0.71896	0.73752	0.6884	0.64643	0.68668	0.64336	0.64699	0.64349
0.66338	0.65064	0.49438	0.57415	0.69084	0.65488	0.61458	0.54844	0.73311	0.62011	0.70177	0.73714	0.6938	0.66373	0.59391	0.68926	0.66037	0.59561	0.63904
0.59503	0.64951	0.57152	0.63662	0.70773	0.64278	0.65797	0.57737	0.71755	0.57366	0.66897	0.71865	0.68211	0.68439	0.64774	0.69539	0.62409	0.56385	0.6538
0.6268	0.66539	0.53113	0.62188	0.72194	0.67723	0.64541	0.59508	0.70151	0.60409	0.69204	0.72392	0.72859	0.68686	0.62181	0.72981	0.66992	0.60609	0.62731
0.62621	0.64622	0.56311	0.56485	0.68129	0.6673	0.63808	0.56511	0.70191	0.65361	0.70616	0.74623	0.72624	0.6918	0.5955	0.69079	0.63637	0.60523	0.63826
0.58306	0.6776	0.56615	0.64919	0.73972	0.66659	0.64439	0.53117	0.75341	0.59735	0.69016	0.74327	0.67311	0.68766	0.64645	0.70773	0.69469	0.6713	0.69051
0.62756	0.66652	0.58773	0.57618	0.72245	0.66108	0.61807	0.58258	0.75768	0.55241	0.69879	0.72291	0.73091	0.6781	0.60816	0.71601	0.63415	0.61185	0.63374
0.61378	0.64671	0.56667	0.6032	0.77162	0.66833	0.65465	0.58688	0.71093	0.58424	0.6804	0.72402	0.73686	0.66945	0.61437	0.73764	0.66033	0.57799	0.71671
0.63154	0.63248	0.61702	0.59325	0.75374	0.65925	0.6435	0.58959	0.7187	0.64451	0.71149	0.70661	0.72971	0.66613	0.62332	0.73376	0.68447	0.62681	0.65274
0.63754	0.66486	0.56062	0.61218	0.67234	0.65806	0.66949	0.57961	0.69665	0.578	0.71452	0.72614	0.68652	0.67598	0.6308	0.74405	0.67727	0.64033	0.64219
0.60087	0.64031	0.55868	0.61608	0.71469	0.64848	0.61371	0.5743	0.7379	0.61467	0.6616	0.69907	0.70894	0.66936	0.60269	0.75817	0.68813	0.65423	0.68667
0.67362	0.66504	0.52512	0.58522	0.76661	0.69764	0.64959	0.6278	0.74145	0.6207	0.74436	0.73842	0.69908	0.70134	0.69183	0.74487	0.69547	0.60519	0.60537
0.68009	0.69051	0.53953	0.65573	0.70225	0.66481	0.67482	0.55307	0.72036	0.60871	0.70014	0.72824	0.67901	0.66559	0.62614	0.76038	0.64673	0.63745	0.64204
0.61247	0.70253	0.58611	0.56437	0.70428	0.66654	0.67022	0.57599	0.74784	0.61525	0.70037	0.72264	0.76006	0.64569	0.64227	0.72343	0.67207	0.65045	0.70853
0.6165	0.65659	0.53979	0.56864	0.72629	0.65325	0.61974	0.57273	0.74616	0.65107	0.75153	0.72495	0.71336	0.6966	0.60823	0.70759	0.64758	0.63764	0.66024
0.61361	0.67914	0.54583	0.6203	0.72329	0.6774	0.64483	0.55302	0.75403	0.6483	0.685	0.73194	0.71648	0.68817	0.63342	0.72919	0.61504	0.59165	0.64973
0.69237	0.67536	0.55681	0.61556	0.7522	0.66134	0.63101	0.59374	0.73423	0.6471	0.68327	0.71679	0.69083	0.64928	0.64669	0.70095	0.67167	0.58606	0.68885
0.65186	0.66029	0.55567	0.65341	0.73389	0.65669	0.64912	0.62391	0.73152	0.62311	0.68387	0.73005	0.74147	0.69766	0.64538	0.74909	0.69676	0.65543	0.59121
0.6273	0.67726	0.59203	0.58422	0.74135	0.69439	0.65929	0.56669	0.72874	0.58415	0.71891	0.74699	0.67326	0.68305	0.63433	0.71554	0.68553	0.62144	0.69765
0.57132	0.65778	0.55454	0.66331	0.70363	0.69592	0.65364	0.55837	0.7546	0.58112	0.70569	0.72103	0.65286	0.65356	0.65943	0.72092	0.6783	0.68205	0.67384
0.5799	0.68232	0.57015	0.56601	0.76547	0.62546	0.64928	0.60042	0.71212	0.62467	0.70379	0.73933	0.71559	0.68864	0.64885	0.6995	0.67628	0.64302	0.70927
0.62412	0.6604	0.56132	0.66924	0.70608	0.63548	0.61811	0.57623	0.72699	0.63063	0.67532	0.72806	0.70034	0.6971	0.63758	0.70941	0.68728	0.64907	0.67147
0.60495	0.68922	0.59377	0.56879	0.75368	0.65852	0.63627	0.58983	0.74584	0.59745	0.65404	0.72229	0.73522	0.67294	0.62602	0.71512	0.661	0.60052	0.62114
0.6435	0.67803	0.52501	0.611	0.67802	0.62632	0.63237	0.57527	0.71532	0.63571	0.67986	0.72623	0.72061	0.65789	0.61519	0.70763	0.67333	0.63072	0.62772
0.62759	0.64252	0.57674	0.62142	0.70088	0.67178	0.64037	0.59241	0.74382	0.57701	0.72107	0.7002	0.73406	0.68867	0.58366	0.73564	0.66355	0.58827	0.64669
0.63055	0.63533	0.55146	0.62442	0.76641	0.65332	0.66961	0.5748	0.75049	0.56011	0.68866	0.71779	0.69281	0.65832	0.6142	0.71316	0.60673	0.67148	0.68553
0.59063	0.65914	0.60517	0.64556	0.746	0.67772	0.65212	0.59605	0.72669	0.61883	0.64923	0.7306	0.68472	0.64694	0.68805	0.69059	0.67732	0.62786	0.64008
0.59134	0.70015	0.57298	0.61393	0.75259	0.6449	0.65225	0.62001	0.71006	0.62298	0.65308	0.74887	0.72444	0.6802	0.61856	0.74817	0.6461	0.66691	0.66149
0.57915	0.66522	0.59636	0.63022	0.69932	0.70142	0.64131	0.56969	0.74198	0.56219	0.73152	0.72807	0.66658	0.66274	0.63482	0.69983	0.62212	0.58979	0.65417
0.641	0.6684	0.5546	0.56592	0.7418	0.66702	0.67888	0.59398	0.72768	0.61951	0.75759	0.73698	0.76243	0.69499	0.59789	0.72666	0.6564	0.64125	0.67332
0.72598	0.66031	0.58312	0.63115	0.69941	0.65104	0.63932	0.56103	0.7248	0.6184	0.70759	0.74239	0.68999	0.66759	0.67909	0.71947	0.64605	0.58667	0.59082
0.615	0.67099	0.5369	0.56361	0.71875	0.65749	0.62108	0.6234	0.76437	0.66192	0.7353	0.71278	0.72167	0.64102	0.61439	0.70013	0.64828	0.60322	0.6778
0.61116	0.62589	0.58291	0.65176	0.76919	0.67165	0.64527	0.59379	0.72738	0.64042	0.72026	0.72151	0.75006	0.66933	0.64253	0.70425	0.63219	0.60747	0.70208
0.56561	0.66335	0.56285	0.63166	0.73489	0.6879	0.62948	0.5999	0.69662	0.61774	0.70222	0.70503	0.72405	0.67898	0.6582	0.73237	0.70221	0.6854	0.61288
0.60186	0.67066	0.53477	0.5799	0.70125	0.66413	0.63276	0.56784	0.7086	0.56986	0.70235	0.72464	0.73438	0.65577	0.62053	0.76179	0.68816	0.63492	0.63856
0.65609	0.65124	0.54123	0.57905	0.71747	0.67104	0.63542	0.57205	0.74616	0.61569	0.72649	0.71089	0.68333	0.66885	0.69509	0.72339	0.68747	0.64632	0.65864
0.61555	0.67933	0.5805	0.5579	0.69015	0.67836	0.63447	0.56947	0.75639	0.67165	0.73072	0.73193	0.69742	0.67446	0.63854	0.72534	0.63576	0.5769	0.65076
0.67017	0.64176	0.59409	0.59077	0.75179	0.67322	0.62006	0.60286	0.74336	0.57913	0.69357	0.7227	0.69457	0.66013	0.62207	0.67251	0.68342	0.61971	0.68817
0.64594	0.67633	0.5557	0.60641	0.74956	0.6558	0.64492	0.60723	0.72945	0.58679	0.69026	0.73113	0.67972	0.66588	0.65321	0.7227	0.69064	0.65102	0.64598
0.61372	0.64092	0.50189	0.71573	0.73172	0.66596	0.6338	0.57852	0.71007	0.58771	0.73143	0.73685	0.76252	0.69627	0.64939	0.72506	0.60286	0.61728	0.6643
0.59838	0.67522	0.49132	0.62865	0.71434	0.66221	0.63067	0.58841	0.74069	0.59471	0.72387	0.73086	0.7251	0.67208	0.59772	0.73041	0.64848	0.63681	0.67007
0.54549	0.64519	0.60869	0.68603	0.68808	0.68364	0.63008	0.58408	0.73967	0.55501	0.66411	0.72608	0.74845	0.69295	0.60783	0.68281	0.65122	0.68304	0.60833
0.6033	0.64473	0.58915	0.54841	0.71835	0.66045	0.66331	0.61243	0.70508	0.65336	0.66154	0.7265	0.70458	0.66682	0.64997	0.65383	0.67105	0.55349	0.65387
0.58858	0.65567	0.53095	0.59096	0.75429	0.6541	0.65234	0.60172	0.74566	0.59945	0.69314	0.6971	0.74074	0.67832	0.63562	0.68397	0.61285	0.66945	0.60308
0.63236	0.6778	0.53334	0.57064	0.74488	0.65691	0.6626	0.59431	0.74961	0.63128	0.68084	0.72581	0.71806	0.68192	0.61541	0.69254	0.68394	0.6496	0.66533
0.64723	0.65993	0.53016	0.57762	0.77879	0.65853	0.64801	0.58249	0.73662	0.61774	0.71875	0.7412	0.70163	0.65823	0.62318	0.65713	0.66345	0.63534	0.64339
0.65313	0.64922	0.57754	0.52106	0.74489	0.65432	0.61958	0.56207	0.76305	0.57913	0.76419	0.73718	0.71156	0.66893	0.6756	0.69983	0.64542	0.62604	0.66701
0.58868	0.67358	0.60002	0.57358	0.7153	0.67099	0.65863	0.57672	0.71698	0.61105	0.73297	0.74491	0.73565	0.68838	0.65008	0.72801	0.62347	0.66783	0.63333
0.57219	0.67031	0.51453	0.62923	0.72964	0.6792	0.62745	0.61946	0.74297	0.60835	0.65089	0.72581	0.70756	0.6599	0.66969	0.66049	0.64853	0.62152	0.69092
0.64649	0.66624	0.54574	0.58759	0.70317	0.68474	0.63158	0.58019	0.71517	0.63894	0.68412	0.70784	0.72048	0.67394	0.60328	0.71901	0.65954	0.69402	0.68217
0.62964	0.64591	0.55046	0.63083	0.78371	0.66984	0.65907	0.5836	0.73537	0.62733	0.73615	0.7465	0.70385	0.68703	0.63535	0.73875	0.68631	0.60156	0.63902
0.58791	0.64245	0.54666	0.65718	0.75093	0.67129	0.65628	0.58068	0.68635	0.60044	0.68539	0.71951	0.69042	0.69538	0.68536	0.73693	0.69086	0.65481	0.63679
0.60447	0.64624	0.59621	0.58883	0.72471	0.62278	0.65329	0.59328	0.74334	0.60542	0.72345	0.71715	0.71408	0.67503	0.6143	0.67605	0.69805	0.62533	0.63913
0.64205	0.64772	0.56865	0.54534	0.75297	0.63896	0.64999	0.58053	0.69293	0.62977	0.69543	0.73663	0.71756	0.6887	0.59751	0.75561	0.62584	0.61713	0.67089
0.62805	0.66785	0.53859	0.58542	0.71935	0.64916	0.63471	0.55808	0.74469	0.57604	0.72433	0.71834	0.70412	0.67346	0.66369	0.7722	0.63829	0.59914	0.66131
0.61779	0.65726	0.57631	0.56808	0.72135	0.65625	0.62106	0.56876	0.74544	0.63788	0.64128	0.73104	0.69216	0.6774	0.66575	0.70008	0.63953	0.63028	0.68007
0.61381	0.69297	0.5691	0.56398	0.77219	0.65804	0.63968	0.54797	0.7116	0.59513	0.67067	0.71968	0.68868	0.6739	0.67655	0.72008	0.70111	0.64007	0.62207
0.58704	0.64052	0.53895	0.6071	0.70912	0.6465	0.66358	0.5679	0.75659	0.56192	0.65324	0.72053	0.69246	0.69115	0.65827	0.68444	0.64915	0.65263	0.69093
0.60076	0.67247	0.55547	0.57277	0.70396	0.66738	0.6591	0.61622	0.72784	0.56953	0.72343	0.71866	0.6681	0.66303	0.68228	0.73234	0.59283	0.6212	0.68288
0.63958	0.65889	0.59919	0.53906	0.77234	0.67455	0.63655	0.58921	0.74987	0.61047	0.7195	0.71792	0.7127	0.71059	0.60936	0.71774	0.66278	0.65671	0.62155
0.65563	0.66991	0.54127	0.61026	0.72853	0.66287	0.67349	0.58973	0.69384	0.53386	0.67967	0.74546	0.71248	0.68064	0.6443	0.69741	0.75018	0.62189	0.6738
0.65502	0.68263	0.57738	0.63751	0.76195	0.66092	0.63459	0.56137	0.70195	0.55439	0.74094	0.70353	0.67849	0.68359	0.67069	0.72445	0.65189	0.59443	0.66789
0.58483	0.66761	0.53947	0.56517	0.7377	0.67877	0.65534	0.59103	0.74573	0.65953	0.6184	0.72879	0.72045	0.65744	0.69714	0.69092	0.64924	0.6369	0.67922
0.58138	0.63278	0.52696	0.56632	0.72913	0.67493	0.65259	0.58998	0.73161	0.63304	0.68565	0.73266	0.70676	0.67545	0.61908	0.78211	0.72166	0.6583	0.61373
0.61894	0.70549	0.58511	0.61127	0.73883	0.69817	0.64246	0.5874	0.69875	0.63421	0.73179	0.74884	0.71872	0.68869	0.63229	0.65639	0.72366	0.62686	0.68755
0.6385	0.65474	0.57794	0.57278	0.75853	0.68337	0.64387	0.59535	0.72085	0.6557	0.71252	0.7127	0.71153	0.65993	0.63585	0.71892	0.64898	0.58374	0.68212
0.62404	0.68197	0.61411	0.55108	0.71909	0.66212	0.66075	0.55356	0.74118	0.60791	0.73608	0.73799	0.71174	0.646	0.62176	0.72441	0.65928	0.64902	0.66808
0.67129	0.68465	0.5913	0.57883	0.71632	0.67375	0.66721	0.54257	0.71886	0.65094	0.69657	0.69883	0.72827	0.71881	0.5819	0.69712	0.71391	0.66628	0.69026
0.6227	0.69048	0.51767	0.6255	0.66771	0.68817	0.65233	0.59625	0.73841	0.59133	0.71819	0.72961	0.68581	0.67348	0.65937	0.69918	0.67377	0.61648	0.65019
0.64486	0.6705	0.51564	0.60295	0.70944	0.63054	0.68166	0.58016	0.71003	0.60253	0.6735	0.71625	0.7139	0.6715	0.62856	0.68812	0.58804	0.60271	0.69287
0.5867	0.64646	0.56026	0.63357	0.73287	0.66024	0.66159	0.60931	0.70617	0.65024	0.69272	0.72989	0.72476	0.68233	0.64771	0.71602	0.6562	0.64638	0.66933
0.6251	0.67526	0.49851	0.60004	0.71328	0.68719	0.65236	0.60265	0.73246	0.59038	0.70348	0.72786	0.70199	0.70486	0.63154	0.69615	0.60124	0.6772	0.66329
0.62821	0.64148	0.49154	0.62837	0.74711	0.67451	0.65501	0.58227	0.74307	0.65973	0.72161	0.73451	0.6916	0.67394	0.6466	0.7069	0.64445	0.62061	0.65813
0.62034	0.66912	0.53439	0.59164	0.76918	0.63807	0.63645	0.58151	0.70044	0.58955	0.67232	0.73134	0.71856	0.67871	0.63168	0.7188	0.6811	0.6136	0.65518
0.65699	0.667	0.50403	0.60607	0.74193	0.67094	0.65702	0.57117	0.72726	0.60856	0.6799	0.7445	0.71581	0.64205	0.6232	0.73446	0.66321	0.66114	0.67782
0.60055	0.6669	0.53049	0.60753	0.7042	0.64918	0.64363	0.59433	0.71336	0.6052	0.67623	0.73322	0.69732	0.68168	0.64127	0.71383	0.65367	0.6618	0.62902
0.62207	0.67327	0.51533	0.60141	0.73134	0.67617	0.65762	0.58447	0.7141	0.60621	0.68489	0.71692	0.70169	0.67947	0.60372	0.74682	0.65712	0.63169	0.63529
0.61992	0.67497	0.56453	0.613	0.75952	0.705	0.64311	0.6016	0.76033	0.60818	0.66568	0.74581	0.72443	0.68566	0.64066	0.70042	0.65561	0.61849	0.63719
0.64015	0.71658	0.57712	0.59531	0.77412	0.64857	0.67228	0.58723	0.75624	0.62269	0.74303	0.71266	0.74506	0.67616	0.62801	0.69692	0.71623	0.67472	0.66757
0.58774	0.69473	0.57702	0.62642	0.74245	0.65225	0.65892	0.57226	0.73573	0.59573	0.71314	0.72405	0.75295	0.6954	0.62349	0.73238	0.70359	0.61654	0.59525
0.62977	0.65903	0.50236	0.62717	0.71646	0.6644	0.63429	0.63088	0.7303	0.65484	0.7201	0.74315	0.72009	0.67979	0.66682	0.7371	0.64398	0.55124	0.60879
0.65884	0.64212	0.58373	0.5607	0.73518	0.64394	0.61792	0.6123	0.7353	0.61346	0.6762	0.72213	0.73665	0.67746	0.62665	0.71857	0.69538	0.60863	0.66475
0.65678	0.67716	0.59201	0.60868	0.77011	0.66182	0.65722	0.56779	0.71826	0.58827	0.6912	0.74218	0.7329	0.6274	0.63133	0.65701	0.60456	0.58366	0.68316
0.595	0.68124	0.56689	0.5949	0.73027	0.67266	0.64591	0.61314	0.71236	0.63865	0.68517	0.754	0.74198	0.68206	0.6145	0.73979	0.67346	0.65621	0.66071
0.62435	0.66337	0.52916	0.60163	0.73261	0.66374	0.67251	0.55786	0.74868	0.60618	0.69007	0.72515	0.72242	0.63816	0.6506	0.66571	0.63791	0.59978	0.65629
0.57305	0.63939	0.6202	0.68524	0.69672	0.68112	0.64313	0.6255	0.71266	0.6454	0.72095	0.74559	0.7338	0.6914	0.67039	0.69765	0.67388	0.67917	0.64792
0.63828	0.65845	0.50836	0.60417	0.73263	0.66756	0.66051	0.5958	0.74773	0.55103	0.64525	0.72882	0.72185	0.69234	0.66459	0.72048	0.61059	0.6335	0.67383
0.55404	0.64038	0.56747	0.56611	0.76464	0.65074	0.65189	0.62268	0.74679	0.63277	0.71642	0.71289	0.74363	0.68401	0.66828	0.72634	0.65513	0.61927	0.66503
0.60746	0.67786	0.5499	0.62737	0.69661	0.65128	0.65105	0.58345	0.7671	0.63074	0.69653	0.73549	0.67722	0.67155	0.67889	0.66092	0.65938	0.65413	0.62728
0.62554	0.68418	0.56019	0.57838	0.70591	0.64003	0.64253	0.60486	0.73221	0.6246	0.6345	0.7261	0.72042	0.69831	0.63422	0.69324	0.64478	0.64806	0.69227
0.66627	0.6798	0.57761	0.6418	0.70708	0.65927	0.65619	0.57043	0.70372	0.57927	0.68447	0.71376	0.71043	0.69895	0.6352	0.69853	0.72167	0.66853	0.69482
0.59568	0.66893	0.57268	0.52696	0.6991	0.68415	0.64161	0.62402	0.71027	0.63189	0.71815	0.75442	0.69117	0.69796	0.5928	0.71403	0.65912	0.63827	0.63161
0.6464	0.67861	0.55815	0.61733	0.7303	0.65108	0.66764	0.60115	0.72256	0.61314	0.726	0.71534	0.66711	0.6815	0.62396	0.66418	0.72469	0.63494	0.68028
0.56938	0.67486	0.54262	0.61956	0.74521	0.65004	0.64772	0.57464	0.69157	0.58892	0.73551	0.73029	0.68538	0.64994	0.65704	0.70075	0.67797	0.66795	0.71991
0.65977	0.70356	0.57822	0.58649	0.75328	0.64382	0.62661	0.57055	0.71917	0.63375	0.70342	0.72833	0.72971	0.65841	0.61832	0.73471	0.68018	0.62591	0.62768
0.65641	0.65596	0.55996	0.59976	0.75115	0.66054	0.63319	0.60264	0.73407	0.54997	0.66915	0.72302	0.68531	0.68904	0.66023	0.72307	0.7	0.66139	0.71081
0.59993	0.65644	0.51316	0.58318	0.69787	0.67454	0.65623	0.55802	0.74349	0.62369	0.71504	0.74207	0.73959	0.65654	0.61529	0.71294	0.64948	0.65707	0.64026
0.67426	0.68048	0.57168	0.64618	0.69897	0.71378	0.64364	0.58184	0.75443	0.62946	0.67892	0.71334	0.67246	0.67522	0.63256	0.72472	0.61749	0.57198	0.66787
0.62267	0.67046	0.55252	0.64337	0.74002	0.69173	0.63859	0.55575	0.75037	0.62118	0.69074	0.75333	0.70721	0.66392	0.61	0.69173	0.65247	0.57381	0.67185
0.61962	0.65	0.52777	0.62921	0.69356	0.69106	0.67591	0.54351	0.72179	0.62678	0.72263	0.71753	0.71471	0.6865	0.64587	0.71857	0.72645	0.59681	0.62929
0.60043	0.68346	0.57016	0.61625	0.70885	0.64385	0.66855	0.57276	0.74006	0.60117	0.69189	0.73175	0.7234	0.67702	0.63502	0.66653	0.68176	0.59707	0.70077
0.59037	0.71274	0.52091	0.61209	0.76872	0.67676	0.61581	0.54468	0.73395	0.55963	0.73234	0.75082	0.68614	0.69275	0.65742	0.67507	0.64054	0.63407	0.67637
0.67696	0.71496	0.5537	0.60252	0.71772	0.69858	0.62752	0.54692	0.72498	0.6188	0.65495	0.72649	0.6736	0.66946	0.63174	0.74538	0.67424	0.65306	0.67305
0.61526	0.68798	0.54609	0.5664	0.72891	0.64107	0.66889	0.58527	0.73376	0.5547	0.66357	0.73762	0.69984	0.66682	0.61481	0.70771	0.67096	0.55333	0.67929
0.57907	0.65461	0.56557	0.54704	0.7144	0.63965	0.62867	0.57952	0.73894	0.62634	0.71695	0.701	0.71767	0.6705	0.63998	0.69977	0.68908	0.63532	0.69823
0.66385	0.66661	0.54585	0.64333	0.75931	0.67411	0.65269	0.57728	0.7145	0.55932	0.71162	0.73738	0.69449	0.63901	0.65812	0.73663	0.67119	0.61037	0.6513
0.63334	0.67349	0.50814	0.56754	0.7536	0.6369	0.66598	0.57406	0.70581	0.60008	0.69041	0.73342	0.74548	0.70992	0.61199	0.76178	0.68227	0.68217	0.64887
0.62171	0.64749	0.60633	0.5439	0.76853	0.68193	0.62413	0.58193	0.73661	0.60379	0.72542	0.7414	0.69692	0.68126	0.60418	0.69964	0.68792	0.65907	0.63672
0.58768	0.66775	0.60302	0.64108	0.70133	0.68372	0.6357	0.59351	0.73526	0.57288	0.73517	0.71285	0.70914	0.67671	0.66437	0.71952	0.6896	0.63869	0.60535
0.60843	0.71434	0.50623	0.5976	0.74489	0.69604	0.64676	0.58279	0.73295	0.61466	0.73028	0.70175	0.73312	0.66722	0.63453	0.72517	0.64607	0.66682	0.66348
0.5938	0.66996	0.56734	0.58065	0.71011	0.65089	0.66487	0.57292	0.7483	0.69877	0.69294	0.73655	0.70895	0.65738	0.58602	0.69995	0.62306	0.63969	0.68691
0.63861	0.63781	0.58234	0.628	0.72673	0.66108	0.68588	0.58635	0.7647	0.57353	0.73323	0.74036	0.72106	0.65718	0.60224	0.63718	0.68235	0.63931	0.65904
0.62532	0.64566	0.6008	0.58598	0.72432	0.64973	0.61197	0.55089	0.7128	0.56645	0.68877	0.70429	0.72972	0.68665	0.63207	0.76004	0.7161	0.60508	0.60877
0.54195	0.67439	0.52619	0.65416	0.75229	0.67444	0.66438	0.53607	0.7285	0.5845	0.69515	0.74698	0.67104	0.67855	0.64627	0.7308	0.64756	0.59712	0.6414
0.63045	0.67989	0.60594	0.58747	0.72193	0.63232	0.65758	0.56224	0.74061	0.55234	0.6836	0.74993	0.70495	0.65399	0.67345	0.72511	0.65153	0.64455	0.62496
0.58873	0.68204	0.5815	0.62784	0.69729	0.64798	0.66606	0.60136	0.73352	0.62906	0.72133	0.7314	0.72649	0.68707	0.61912	0.69551	0.69972	0.59397	0.67008
0.60088	0.6585	0.5557	0.62947	0.74915	0.68016	0.66232	0.62583	0.71535	0.56064	0.72278	0.71958	0.78105	0.69284	0.64785	0.76426	0.64075	0.60457	0.64671
0.56092	0.69032	0.56831	0.6535	0.72953	0.69849	0.64865	0.53887	0.72021	0.62835	0.63582	0.71865	0.66387	0.70344	0.67434	0.68158	0.67984	0.61888	0.66054
0.62577	0.66128	0.48569	0.59883	0.68337	0.65948	0.6613	0.59009	0.74083	0.57604	0.68972	0.71301	0.70037	0.64404	0.65596	0.70524	0.68449	0.61534	0.63791
0.61691	0.66649	0.54158	0.58909	0.77226	0.66415	0.6213	0.58507	0.71917	0.60415	0.69122	0.75746	0.7287	0.6438	0.58732	0.73602	0.70283	0.64367	0.6099
0.65201	0.66397	0.51172	0.67952	0.77047	0.68446	0.64514	0.56501	0.73468	0.58977	0.70724	0.73948	0.70864	0.66639	0.66286	0.75275	0.69661	0.65152	0.66708
0.60165	0.69517	0.57617	0.60132	0.74332	0.66208	0.64252	0.62341	0.72606	0.59602	0.71294	0.74991	0.72283	0.69015	0.64638	0.71484	0.65107	0.58429	0.64261
0.67463	0.66657	0.53854	0.6116	0.74591	0.68121	0.63512	0.57102	0.73124	0.60309	0.65275	0.72608	0.74651	0.68981	0.66553	0.71658	0.62521	0.65089	0.64419
0.58355	0.64969	0.60849	0.65933	0.79545	0.64358	0.6648	0.5592	0.76189	0.59387	0.72248	0.70656	0.69047	0.64653	0.64601	0.72937	0.63746	0.62409	0.62089
0.62606	0.6731	0.57611	0.61943	0.71765	0.63946	0.64381	0.59017	0.74267	0.57125	0.70374	0.73704	0.72042	0.68866	0.66661	0.73059	0.68572	0.6235	0.6095
0.64904	0.63966	0.5369	0.63111	0.73625	0.64583	0.64729	0.56936	0.75438	0.59039	0.67797	0.72901	0.7283	0.717	0.61981	0.72476	0.64778	0.64509	0.65558
0.58125	0.68243	0.56096	0.54824	0.71513	0.64316	0.65743	0.57104	0.75921	0.59953	0.68623	0.73398	0.7527	0.69867	0.63302	0.70251	0.65217	0.60957	0.67503
0.6036	0.67977	0.51791	0.56708	0.796	0.6587	0.62883	0.58079	0.70338	0.625	0.70451	0.70094	0.70838	0.66788	0.66237	0.71226	0.65816	0.61904	0.6659
0.64853	0.69336	0.55507	0.62871	0.73732	0.64054	0.6698	0.58709	0.73299	0.65103	0.67555	0.706	0.73157	0.6842	0.63292	0.71049	0.69263	0.54155	0.62029
0.63517	0.69244	0.57991	0.59591	0.74458	0.6534	0.63458	0.55357	0.75518	0.5508	0.63147	0.73607	0.74295	0.67282	0.64028	0.75569	0.62283	0.69096	0.64643
0.56443	0.68	0.53683	0.59935	0.7498	0.67337	0.68351	0.58185	0.7546	0.61122	0.6658	0.68658	0.73896	0.67441	0.66527	0.67903	0.69441	0.59064	0.64366
0.59608	0.66469	0.57716	0.61927	0.71475	0.68016	0.652	0.58675	0.71248	0.65896	0.70235	0.73353	0.69661	0.66368	0.64316	0.68957	0.62578	0.67719	0.68098
0.64282	0.70817	0.52826	0.59483	0.73675	0.67435	0.65862	0.56293	0.71852	0.61223	0.70834	0.71801	0.72133	0.6697	0.66654	0.7234	0.70173	0.63097	0.65755
0.61195	0.62373	0.54621	0.61704	0.74369	0.66071	0.63278	0.57098	0.73879	0.55379	0.72695	0.73225	0.73408	0.68542	0.60968	0.72936	0.66287	0.64189	0.72695
0.69317	0.67414	0.58835	0.57995	0.69681	0.63814	0.64505	0.60999	0.69527	0.58918	0.61527	0.73162	0.70998	0.68554	0.6562	0.7073	0.67746	0.64542	0.63735
0.62415	0.66197	0.55652	0.60289	0.71941	0.6858	0.63521	0.55924	0.70997	0.56634	0.73916	0.70822	0.73768	0.65641	0.62987	0.76962	0.68602	0.6995	0.6451
0.56764	0.65732	0.52572	0.62972	0.6941	0.63753	0.64375	0.57958	0.75892	0.55782	0.62825	0.73149	0.67733	0.68531	0.60651	0.7308	0.65656	0.6015	0.67236
0.61957	0.67811	0.54982	0.70252	0.75358	0.67096	0.63779	0.57387	0.72699	0.66909	0.68016	0.74585	0.69985	0.6506	0.6592	0.72279	0.65284	0.6549	0.67573
0.61917	0.69636	0.5758	0.6518	0.7515	0.65634	0.65444	0.5659	0.74421	0.58205	0.66873	0.7171	0.72201	0.69436	0.66096	0.70341	0.71721	0.61077	0.57877
0.63641	0.66694	0.51784	0.62823	0.72139	0.67017	0.66097	0.56807	0.73406	0.62736	0.73102	0.7478	0.72233	0.63715	0.62218	0.75003	0.67338	0.64869	0.72362
0.60137	0.63689	0.54707	0.63178	0.73325	0.67088	0.62926	0.56271	0.74702	0.55678	0.66665	0.72301	0.70714	0.6815	0.6471	0.7163	0.71372	0.62487	0.6835
0.66642	0.6791	0.565	0.55114	0.71507	0.67273	0.64159	0.59349	0.77472	0.59314	0.67974	0.70976	0.6937	0.70197	0.62553	0.72278	0.68553	0.65659	0.72725
0.58899	0.67739	0.5999	0.62742	0.72597	0.63145	0.64053	0.57967	0.72183	0.6038	0.73149	0.7331	0.70799	0.6931	0.62414	0.71276	0.70939	0.63058	0.67447
0.59216	0.68421	0.59288	0.60206	0.69551	0.66817	0.65326	0.57673	0.75858	0.58264	0.70108	0.71762	0.72206	0.68949	0.61975	0.68559	0.6167	0.53731	0.64377
0.64571	0.66893	0.56102	0.57181	0.69545	0.65619	0.67452	0.62797	0.72476	0.61908	0.71063	0.73548	0.71772	0.65297	0.638	0.74445	0.66394	0.66235	0.60106
0.58425	0.61604	0.59013	0.61989	0.7642	0.67659	0.64846	0.58157	0.72548	0.61354	0.69509	0.75556	0.72246	0.66757	0.62422	0.74563	0.68826	0.67253	0.72352
0.64457	0.70113	0.58654	0.65484	0.72967	0.67567	0.65874	0.5596	0.74399	0.62133	0.68904	0.71485	0.68593	0.64354	0.62301	0.68872	0.63381	0.59064	0.63704
0.60941	0.65371	0.57091	0.56796	0.77829	0.66607	0.61629	0.56081	0.72259	0.55735	0.67869	0.7479	0.70422	0.64485	0.63921	0.75383	0.62274	0.57501	0.64427
0.64898	0.6373	0.54379	0.57513	0.73755	0.63887	0.63662	0.59439	0.7112	0.61412	0.71521	0.72871	0.66895	0.67868	0.645	0.73586	0.59245	0.6524	0.59911
0.58135	0.65365	0.543	0.58561	0.73901	0.6566	0.63507	0.5785	0.67748	0.59723	0.68228	0.71052	0.74669	0.6963	0.64833	0.74948	0.67459	0.56777	0.64557
0.64648	0.6915	0.61657	0.56718	0.77501	0.67567	0.64646	0.56082	0.73737	0.62829	0.68851	0.72069	0.65823	0.66015	0.61051	0.68542	0.63355	0.66297	0.66576
0.65982	0.68196	0.55587	0.65081	0.73704	0.65795	0.60267	0.53903	0.72211	0.60331	0.68519	0.7189	0.72837	0.68686	0.64751	0.71108	0.66697	0.67329	0.61488
0.65293	0.67408	0.54779	0.62073	0.74686	0.67854	0.66234	0.60882	0.72595	0.57414	0.64702	0.74692	0.69376	0.6805	0.6338	0.72788	0.68477	0.64645	0.61141
0.65234	0.70595	0.58453	0.60525	0.68082	0.69054	0.66886	0.5583	0.73267	0.60715	0.69718	0.71423	0.69666	0.70555	0.6478	0.72943	0.68466	0.60374	0.65248
0.58313	0.67426	0.60265	0.57956	0.7227	0.62087	0.62989	0.56161	0.71963	0.60659	0.71409	0.73271	0.70133	0.63724	0.68358	0.73551	0.65045	0.63808	0.70314
0.60957	0.69307	0.58666	0.5699	0.71085	0.67661	0.66512	0.61902	0.72819	0.67786	0.65	0.7211	0.70833	0.67259	0.66054	0.73977	0.62128	0.55423	0.69075
0.61638	0.66732	0.58749	0.60552	0.69004	0.68514	0.63624	0.60046	0.75131	0.63022	0.68223	0.7317	0.72428	0.67318	0.63846	0.69543	0.64672	0.67015	0.62992
0.56289	0.69865	0.57551	0.57485	0.70247	0.65178	0.66021	0.6104	0.72029	0.60045	0.69347	0.71782	0.70407	0.67335	0.61061	0.71324	0.65471	0.61703	0.63449
0.56632	0.68072	0.57551	0.56423	0.71919	0.62528	0.64762	0.55125	0.73234	0.60459	0.66114	0.71506	0.70619	0.66278	0.64092	0.70239	0.61616	0.6096	0.64104
0.62236	0.72439	0.56177	0.6091	0.67831	0.6685	0.63094	0.52683	0.7367	0.55876	0.7018	0.7219	0.73203	0.68069	0.62778	0.71932	0.68236	0.60297	0.67543
0.61998	0.72273	0.58061	0.49938	0.73679	0.68009	0.64788	0.6127	0.72388	0.59732	0.70034	0.71984	0.69804	0.69428	0.6368	0.71921	0.63313	0.58668	0.62929
0.59405	0.66703	0.54956	0.56985	0.70874	0.66244	0.61133	0.57356	0.76663	0.61799	0.6601	0.72379	0.7178	0.70395	0.66285	0.70973	0.70259	0.58973	0.64758
0.57245	0.68365	0.58727	0.64475	0.7528	0.66513	0.65939	0.59658	0.73979	0.60056	0.65506	0.7207	0.73613	0.65574	0.63161	0.75736	0.669	0.5864	0.70614
0.64495	0.67666	0.60487	0.59898	0.71741	0.65662	0.63631	0.57277	0.76045	0.64692	0.72335	0.75741	0.70853	0.6877	0.6697	0.77777	0.66227	0.60757	0.6837
0.62304	0.66399	0.53256	0.68414	0.69468	0.66667	0.6599	0.60553	0.7095	0.55533	0.67753	0.72344	0.7119	0.64561	0.66477	0.74189	0.64487	0.63521	0.68086
0.66777	0.69446	0.55752	0.62472	0.72824	0.6485	0.66531	0.59927	0.74139	0.5392	0.71895	0.72092	0.68448	0.6669	0.67471	0.67114	0.69247	0.60331	0.64808
0.59232	0.667	0.56831	0.66267	0.70635	0.63842	0.65719	0.57977	0.72642	0.55569	0.7468	0.71701	0.74348	0.69945	0.64954	0.73343	0.67265	0.66788	0.66772
0.59271	0.66834	0.59269	0.59226	0.71159	0.66874	0.61699	0.58968	0.74243	0.58784	0.78827	0.7413	0.74345	0.66669	0.69397	0.75954	0.67119	0.59748	0.69265
0.65081	0.6906	0.61918	0.56775	0.75049	0.67198	0.6199	0.59746	0.72721	0.61825	0.66744	0.70386	0.70487	0.66121	0.66064	0.77476	0.69449	0.6214	0.68211
0.6232	0.70797	0.55278	0.64386	0.72225	0.6494	0.62741	0.56906	0.71929	0.6125	0.67369	0.73924	0.7412	0.68047	0.63549	0.72571	0.67021	0.60538	0.61516
0.6213	0.67528	0.55265	0.58825	0.73768	0.65849	0.66386	0.56882	0.73164	0.59176	0.74224	0.71383	0.71011	0.70143	0.66792	0.76671	0.63706	0.6151	0.69718
0.63721	0.64459	0.57749	0.59271	0.71419	0.66423	0.62793	0.55842	0.71554	0.56877	0.69841	0.72943	0.77961	0.66456	0.62493	0.693	0.68214	0.64383	0.70185
0.6038	0.70899	0.54399	0.62166	0.72028	0.64825	0.63852	0.59959	0.71641	0.5972	0.67525	0.72015	0.73819	0.69588	0.63367	0.68932	0.63582	0.6536	0.60893
0.58211	0.68185	0.50109	0.57456	0.70486	0.68225	0.60391	0.54675	0.72898	0.63442	0.63321	0.71221	0.7063	0.70566	0.64267	0.73026	0.59263	0.62298	0.66159
0.61831	0.65902	0.52913	0.63858	0.72842	0.66459	0.62698	0.57227	0.72692	0.58537	0.63283	0.74513	0.70478	0.67607	0.68987	0.72515	0.70261	0.69585	0.69057
0.57202	0.67738	0.50072	0.65227	0.70196	0.63041	0.6454	0.58224	0.73406	0.59339	0.70099	0.73428	0.78129	0.68945	0.64579	0.69413	0.62724	0.62184	0.66671
0.66885	0.65215	0.56363	0.63745	0.77886	0.66606	0.64306	0.60024	0.71451	0.59213	0.68905	0.71018	0.72351	0.6675	0.59686	0.72488	0.65776	0.67724	0.68365
0.66159	0.64828	0.56261	0.64027	0.71866	0.67442	0.68447	0.59808	0.70524	0.6111	0.69434	0.74294	0.7127	0.69515	0.66079	0.71923	0.67581	0.67732	0.69074
0.57352	0.66939	0.5839	0.63616	0.70655	0.6613	0.64636	0.60524	0.73425	0.58685	0.65772	0.72119	0.66355	0.69024	0.621	0.67937	0.6891	0.62872	0.70258
0.65696	0.72154	0.56706	0.55526	0.70906	0.67912	0.6141	0.58554	0.7518	0.58925	0.69051	0.72191	0.7528	0.6686	0.62631	0.7479	0.6666	0.5641	0.65467
0.54124	0.64178	0.61616	0.61987	0.73382	0.63991	0.62564	0.56048	0.72914	0.55557	0.70033	0.7095	0.69142	0.67313	0.60669	0.67379	0.67695	0.58379	0.70462
0.62316	0.66634	0.57197	0.58304	0.72471	0.65672	0.6127	0.54493	0.69523	0.61897	0.66745	0.71894	0.7394	0.65691	0.66277	0.70979	0.67887	0.63667	0.73439
0.70429	0.65413	0.56568	0.60749	0.72638	0.66873	0.65051	0.58982	0.72254	0.63288	0.70368	0.73371	0.69322	0.66546	0.6391	0.73465	0.69392	0.57793	0.6813
0.64054	0.67662	0.5869	0.67329	0.73038	0.64998	0.62569	0.58552	0.75525	0.60781	0.70243	0.72388	0.68253	0.66175	0.62612	0.69501	0.67453	0.65562	0.62689
0.60128	0.67694	0.53348	0.64376	0.75703	0.68156	0.64776	0.57415	0.70888	0.60561	0.72473	0.71738	0.71961	0.67543	0.65093	0.7703	0.64674	0.6633	0.6808
0.62702	0.64554	0.53985	0.56212	0.74587	0.66461	0.61356	0.55827	0.74322	0.64094	0.68773	0.72739	0.71064	0.64607	0.64785	0.71547	0.67552	0.68056	0.64914
0.64511	0.64809	0.60635	0.60347	0.72867	0.67195	0.60567	0.59779	0.73261	0.5824	0.71757	0.74382	0.74207	0.65653	0.63566	0.68091	0.67313	0.62785	0.65635
0.52596	0.67225	0.54576	0.56152	0.71219	0.67453	0.6475	0.58103	0.73842	0.56597	0.71798	0.72673	0.72362	0.66142	0.61757	0.73977	0.6254	0.64292	0.64613
0.57374	0.6428	0.53617	0.58392	0.72235	0.68887	0.65902	0.59765	0.68291	0.56072	0.68642	0.74078	0.68736	0.68465	0.63244	0.70308	0.69911	0.57325	0.62652
0.60309	0.6756	0.55915	0.56305	0.7745	0.6748	0.63255	0.61956	0.71969	0.6177	0.71362	0.7478	0.72378	0.69471	0.62556	0.71976	0.69472	0.63384	0.68183
0.65226	0.65447	0.57865	0.55456	0.67552	0.71324	0.65427	0.5895	0.75276	0.57487	0.7031	0.73326	0.71278	0.66178	0.66368	0.73969	0.72399	0.62364	0.61614
0.62555	0.64564	0.53931	0.61868	0.713	0.66133	0.64793	0.57271	0.72032	0.57169	0.70931	0.73188	0.70847	0.66122	0.64554	0.7051	0.67415	0.64401	0.69756
0.61555	0.69156	0.50545	0.62293	0.75512	0.64093	0.6621	0.56061	0.73139	0.62776	0.68955	0.73763	0.71024	0.71362	0.65179	0.69197	0.62792	0.6655	0.69062
0.64811	0.66535	0.51392	0.58762	0.71486	0.63369	0.66552	0.60621	0.73463	0.59378	0.69878	0.72308	0.72814	0.64997	0.65206	0.70844	0.66304	0.62739	0.62159
0.58742	0.65537	0.59329	0.55816	0.73292	0.65284	0.64354	0.56877	0.74303	0.55344	0.70114	0.72245	0.73925	0.66333	0.62505	0.72619	0.63856	0.65961	0.6457
0.58363	0.64837	0.53543	0.61082	0.74504	0.67533	0.66745	0.54824	0.71811	0.63143	0.69168	0.74082	0.71686	0.693	0.68141	0.73033	0.6667	0.67832	0.69341
0.61481	0.69797	0.54881	0.57394	0.72759	0.66897	0.67982	0.57128	0.70622	0.58539	0.73501	0.74513	0.68848	0.71279	0.66123	0.70792	0.70402	0.63773	0.71898
0.62623	0.63094	0.5144	0.59982	0.73076	0.66297	0.64736	0.58154	0.73905	0.63837	0.69871	0.73337	0.74957	0.67607	0.61179	0.65141	0.66441	0.63009	0.64152
0.52952	0.67988	0.55421	0.62315	0.69063	0.67749	0.63653	0.56823	0.75025	0.58767	0.71677	0.73696	0.73202	0.67887	0.64787	0.74258	0.65059	0.63527	0.62081
0.58973	0.69774	0.58147	0.5751	0.69557	0.62929	0.63626	0.59498	0.73002	0.55897	0.74564	0.7329	0.71547	0.68139	0.64342	0.6777	0.67099	0.60648	0.72825
[truncated: 98,000 more rows]
